# Supplementary material for: The virulence regulator bvgS controls nutrient-induced filamentation in Bordetella avium
Source: J Bacteriol. 2025 Aug 12;207(9):e00030-25. doi: 10.1128/jb.00030-25 (PMC12445083; doi:10.1128/jb.00030-25)
Supplement: Tables S1 to S8 — Differential expression data from RNAseq analysis comparing WT and Mutant 9b6 in TB vs CDM. [file jb.00030-25-s0002.xlsx]

## Sheet: WT_TBvsCDM>1
Table S1: WT B. avium in TB versus CDM greater than 2 fold increase
locus_tag	Name	Type	Minimum	Maximum	Length	Direction	Differential Expression Absolute Confidence	Differential Expression Adjusted p-value	Differential Expression Confidence	Differential Expression Log2 Ratio	Differential Expression p-value
JOLNEC_14955	flhD CDS	Expression Difference	3124680	3125003	324	forward	1000	0	1000	6.26494	0
JOLNEC_17050	NAD/FAD-binding protein CDS	Expression Difference	3591681	3592979	1299	reverse	141.36	4.38088e-142	141.36	5.19984	5.91331e-144
JOLNEC_14960	flhC CDS	Expression Difference	3125032	3125604	573	forward	177.79	1.61479e-178	177.79	5.1433	1.43763e-180
JOLNEC_12935	mmsA CDS	Expression Difference	2666235	2667728	1494	forward	142.49	3.23908e-143	142.49	4.88329	4.27908e-145
JOLNEC_09205	Putative surface protein with fasciclin (FAS1) repeats CDS	Expression Difference	1862183	1862638	456	forward	50.15	7.10487e-51	50.15	4.80269	3.28513e-52
JOLNEC_04305	hemolysin BL-binding protein CDS	Expression Difference	832801	834414	1614	reverse	150.62	2.38761e-151	150.62	4.77008	2.87994e-153
JOLNEC_01185	Putative phage protein CDS	Expression Difference	202517	202591	75	reverse	44.65	2.23705e-45	44.65	4.75713	1.18856e-46
JOLNEC_12930	livK CDS	Expression Difference	2664969	2666177	1209	forward	100.63	2.32947e-101	100.63	4.62447	4.68303e-103
JOLNEC_01215	hypothetical protein CDS	Expression Difference	205999	206475	477	reverse	58.1	8.03499e-59	58.1	4.47699	3.02293e-60
JOLNEC_00870	hypothetical protein CDS	Expression Difference	160510	160971	462	reverse	63.93	1.16612e-64	63.93	4.44874	3.88485e-66
JOLNEC_01265	hypothetical protein CDS	Expression Difference	214297	214665	369	reverse	35.47	3.39079e-36	35.47	4.42036	2.23002e-37
JOLNEC_00860	Putative phage protein CDS	Expression Difference	159954	160028	75	reverse	37.15	7.04046e-38	37.15	4.41619	4.44831e-39
JOLNEC_00900	Putative phage protein CDS	Expression Difference	164336	164677	342	reverse	51.56	2.75455e-52	51.56	4.38891	1.20245e-53
JOLNEC_15045	flgB CDS	Expression Difference	3142952	3143359	408	forward	53.04	9.19025e-54	53.04	4.38759	3.87986e-55
JOLNEC_08030	carbon monoxide dehydrogenase CDS	Expression Difference	1624225	1624788	564	reverse	52	1.00587e-52	52	4.38018	4.33317e-54
JOLNEC_01240	DUF2213 domain-containing protein CDS	Expression Difference	208915	210165	1251	reverse	51.91	1.22239e-52	51.91	4.34425	5.30099e-54
JOLNEC_00915	DUF2213 domain-containing protein CDS	Expression Difference	166352	167602	1251	reverse	63.59	2.54541e-64	63.59	4.32401	8.62604e-66
JOLNEC_00885	Putative phage protein CDS	Expression Difference	163056	163439	384	reverse	55.36	4.36314e-56	55.36	4.27432	1.74175e-57
JOLNEC_01195	hypothetical protein CDS	Expression Difference	203073	203534	462	reverse	56.06	8.66801e-57	56.06	4.27133	3.36066e-58
JOLNEC_01225	Putative phage protein CDS	Expression Difference	206899	207240	342	reverse	61.42	3.80046e-62	61.42	4.23791	1.36432e-63
JOLNEC_01210	Putative phage protein CDS	Expression Difference	205619	206002	384	reverse	45	1.00942e-45	45	4.21868	5.27611e-47
JOLNEC_01205	Putative phage protein CDS	Expression Difference	205111	205638	528	reverse	58.08	8.26174e-59	58.08	4.21751	3.13197e-60
JOLNEC_00890	hypothetical protein CDS	Expression Difference	163436	163912	477	reverse	65.78	1.67314e-66	65.78	4.19992	5.28564e-68
JOLNEC_01200	DUF3383 domain-containing protein CDS	Expression Difference	203594	205102	1509	reverse	63.46	3.48316e-64	63.46	4.19116	1.2004e-65
JOLNEC_01220	DUF4054 domain-containing protein CDS	Expression Difference	206472	206897	426	reverse	46.63	2.35403e-47	46.63	4.18549	1.17634e-48
JOLNEC_00905	DUF2184 domain-containing protein CDS	Expression Difference	164787	165866	1080	reverse	55.05	8.91363e-56	55.05	4.17831	3.60948e-57
JOLNEC_01230	DUF2184 domain-containing protein CDS	Expression Difference	207350	208429	1080	reverse	55.61	2.47391e-56	55.61	4.13378	9.66261e-58
JOLNEC_01190	Putative phage protein CDS	Expression Difference	202636	203061	426	reverse	63.47	3.3693e-64	63.47	4.11274	1.15149e-65
JOLNEC_00875	DUF3383 domain-containing protein CDS	Expression Difference	161031	162539	1509	reverse	61.81	1.55535e-62	61.81	4.10965	5.53886e-64
JOLNEC_01235	Phage structural protein CDS	Expression Difference	208445	208912	468	reverse	58.25	5.68625e-59	58.25	4.10901	2.12295e-60
JOLNEC_00895	DUF4054 domain-containing protein CDS	Expression Difference	163909	164334	426	reverse	49.39	4.0542e-50	49.39	4.06887	1.93279e-51
JOLNEC_00910	Phage structural protein CDS	Expression Difference	165882	166349	468	reverse	55.58	2.62878e-56	55.58	4.04778	1.0343e-57
JOLNEC_14975	two-component system response regulator CDS	Expression Difference	3127600	3127980	381	forward	83.59	2.56529e-84	83.59	4.01038	6.11485e-86
JOLNEC_00855	phage tail protein CDS	Expression Difference	158339	159952	1614	reverse	54.69	2.048e-55	54.69	3.98973	8.41079e-57
JOLNEC_14970	motB CDS	Expression Difference	3126651	3127625	975	forward	101.71	1.94815e-102	101.71	3.9777	3.80453e-104
JOLNEC_00880	Putative phage protein CDS	Expression Difference	162548	163075	528	reverse	54.24	5.80658e-55	54.24	3.967	2.41802e-56
JOLNEC_01180	phage tail protein CDS	Expression Difference	200902	202515	1614	reverse	63.23	5.85661e-64	63.23	3.93708	2.052e-65
JOLNEC_01150	Baseplate J-like protein CDS	Expression Difference	197022	198212	1191	reverse	51.52	3.00203e-52	51.52	3.92333	1.3191e-53
JOLNEC_00865	Putative phage protein CDS	Expression Difference	160073	160498	426	reverse	49.4	4.00851e-50	49.4	3.8456	1.8995e-51
JOLNEC_00820	DUF2612 domain-containing protein CDS	Expression Difference	153812	154462	651	reverse	40.1	7.9238e-41	40.1	3.81702	4.61956e-42
JOLNEC_00825	Baseplate J-like protein CDS	Expression Difference	154459	155649	1191	reverse	50.22	5.97676e-51	50.22	3.80269	2.74636e-52
JOLNEC_00815	Putative phage tail fiber protein CDS	Expression Difference	152661	153809	1149	reverse	36.92	1.19087e-37	36.92	3.8024	7.55837e-39
JOLNEC_01245	phage head morphogenesis protein CDS	Expression Difference	210158	211006	849	reverse	36.6	2.48598e-37	36.6	3.77971	1.59925e-38
JOLNEC_01140	Putative phage tail fiber protein CDS	Expression Difference	195224	196372	1149	reverse	42.96	1.09495e-43	42.96	3.7256	6.00621e-45
JOLNEC_14965	motA CDS	Expression Difference	3125757	3126632	876	forward	62.67	2.13755e-63	62.67	3.72152	7.55079e-65
JOLNEC_01145	DUF2612 domain-containing protein CDS	Expression Difference	196375	197025	651	reverse	44.81	1.53671e-45	44.81	3.68533	8.07635e-47
JOLNEC_01250	portal protein CDS	Expression Difference	210951	212426	1476	reverse	48.28	5.23357e-49	48.28	3.68199	2.54013e-50
JOLNEC_00935	terminase small subunit CDS	Expression Difference	171262	171696	435	reverse	69.72	1.90881e-70	69.72	3.66771	5.6464e-72
JOLNEC_01130	holin CDS	Expression Difference	194731	194985	255	reverse	16.29	5.17624e-17	16.29	3.66232	6.64497e-18
JOLNEC_00920	phage head morphogenesis protein CDS	Expression Difference	167595	168443	849	reverse	45.62	2.39847e-46	45.62	3.63621	1.21921e-47
JOLNEC_01170	Phage protein CDS	Expression Difference	200055	200366	312	reverse	24.27	5.33644e-25	24.27	3.54784	4.61306e-26
JOLNEC_00850	Putative phage protein CDS	Expression Difference	157791	158342	552	reverse	43.74	1.8023e-44	43.74	3.52287	9.62745e-46
JOLNEC_02995	bcsQ CDS	Expression Difference	573157	573924	768	reverse	65.26	5.5572e-66	65.26	3.50777	1.77154e-67
JOLNEC_00840	Phage protein CDS	Expression Difference	156675	157502	828	reverse	31.52	3.00356e-32	31.52	3.43903	2.16512e-33
JOLNEC_00805	holin CDS	Expression Difference	152168	152422	255	reverse	16.44	3.66838e-17	16.44	3.43162	4.65659e-18
JOLNEC_00930	Terminase-6C domain-containing protein CDS	Expression Difference	169860	171197	1338	reverse	42.26	5.45757e-43	42.26	3.42411	3.05637e-44
JOLNEC_01175	Putative phage protein CDS	Expression Difference	200354	200905	552	reverse	45.04	9.21487e-46	45.04	3.41249	4.79004e-47
JOLNEC_01165	Phage protein CDS	Expression Difference	199238	200065	828	reverse	33.34	4.56789e-34	33.34	3.36137	3.16158e-35
JOLNEC_01135	Putative phage protein CDS	Expression Difference	195054	195224	171	reverse	14.59	2.58277e-15	14.59	3.33674	3.62716e-16
JOLNEC_00925	portal protein CDS	Expression Difference	168388	169863	1476	reverse	48.04	9.11325e-49	48.04	3.33227	4.44932e-50
JOLNEC_00845	Phage protein CDS	Expression Difference	157492	157803	312	reverse	28.68	2.11325e-29	28.68	3.26861	1.63865e-30
JOLNEC_01160	Gp138-N domain-containing protein CDS	Expression Difference	198546	199253	708	reverse	32.21	6.13648e-33	32.21	3.25653	4.37061e-34
JOLNEC_00810	Putative phage protein CDS	Expression Difference	152491	152661	171	reverse	13.74	1.83766e-14	13.74	3.25398	2.75491e-15
JOLNEC_07120	caiA CDS	Expression Difference	1421224	1422402	1179	forward	134.31	4.9293e-135	134.31	3.24916	6.79513e-137
JOLNEC_03005	cellulose synthase CDS	Expression Difference	574677	575138	462	reverse	80.17	6.76527e-81	80.17	3.23437	1.69035e-82
JOLNEC_01260	terminase small subunit CDS	Expression Difference	213825	214259	435	reverse	32.2	6.3679e-33	32.2	3.19658	4.55372e-34
JOLNEC_00835	Gp138-N domain-containing protein CDS	Expression Difference	155983	156690	708	reverse	27.02	9.57165e-28	27.02	3.19597	7.66941e-29
JOLNEC_09210	Putative signaling protein CDS	Expression Difference	1862780	1863598	819	reverse	54.24	5.75004e-55	54.24	3.14588	2.37796e-56
JOLNEC_17465	YgdI/YgdR family lipoprotein CDS	Expression Difference	3692836	3693057	222	reverse	45.54	2.91236e-46	45.54	3.14367	1.4888e-47
JOLNEC_00955	hypothetical protein CDS	Expression Difference	173389	173547	159	reverse	16.38	4.19055e-17	16.38	3.09315	5.35553e-18
JOLNEC_14985	cheW CDS	Expression Difference	3130045	3130548	504	forward	38.02	9.65647e-39	38.02	3.03825	5.96249e-40
JOLNEC_02310	propionyl-CoA--succinate CoA transferase CDS	Expression Difference	429713	431227	1515	reverse	19.64	2.31093e-20	19.64	3.01788	2.46225e-21
JOLNEC_06270	transporter CDS	Expression Difference	1243745	1245370	1626	forward	101.62	2.40546e-102	101.62	2.99591	4.76671e-104
JOLNEC_15050	flgC CDS	Expression Difference	3143380	3143799	420	forward	14.69	2.0369e-15	14.69	2.98886	2.81961e-16
JOLNEC_12645	metal-dependent hydrolase CDS	Expression Difference	2606700	2608538	1839	forward	64.91	1.22504e-65	64.91	2.94614	4.01077e-67
JOLNEC_01270	Rha family transcriptional regulator CDS	Expression Difference	214740	215246	507	reverse	32.87	1.33941e-33	32.87	2.935	9.34744e-35
JOLNEC_17650	nikD CDS	Expression Difference	3731913	3733553	1641	forward	35.76	1.75332e-36	35.76	2.8987	1.14303e-37
JOLNEC_01255	Terminase-6C domain-containing protein CDS	Expression Difference	212423	213760	1338	reverse	36.57	2.68191e-37	36.57	2.89382	1.733e-38
JOLNEC_00830	hypothetical protein CDS	Expression Difference	155642	155986	345	reverse	31.8	1.59761e-32	31.8	2.87402	1.14705e-33
JOLNEC_02990	bcsA CDS	Expression Difference	570959	573160	2202	reverse	69.84	1.45145e-70	69.84	2.80479	4.2518e-72
JOLNEC_17635	ABC transporter substrate-binding protein CDS	Expression Difference	3728387	3729958	1572	forward	36.61	2.46156e-37	36.61	2.77818	1.57647e-38
JOLNEC_14400	ABC transporter permease CDS	Expression Difference	2994561	2995535	975	reverse	19.65	2.258e-20	19.65	2.76399	2.39288e-21
JOLNEC_03010	cpsB CDS	Expression Difference	575734	577152	1419	forward	72.52	3.00821e-73	72.52	2.75304	8.55292e-75
JOLNEC_14870	adeA CDS	Expression Difference	3100300	3101490	1191	forward	63.63	2.33941e-64	63.63	2.74994	7.86074e-66
JOLNEC_14410	LysR family transcriptional regulator CDS	Expression Difference	2997000	2997950	951	reverse	23.31	4.84759e-24	23.31	2.73212	4.41323e-25
JOLNEC_14950	fliA CDS	Expression Difference	3123539	3124273	735	reverse	14.98	1.03663e-15	14.98	2.71585	1.41115e-16
JOLNEC_05960	fdxH CDS	Expression Difference	1185853	1186752	900	forward	52.87	1.36255e-53	52.87	2.71119	5.79141e-55
JOLNEC_15005	cheY CDS	Expression Difference	3134261	3134650	390	forward	23.52	3.00435e-24	23.52	2.66312	2.70064e-25
JOLNEC_12640	branched-chain amino acid ABC transporter permease CDS	Expression Difference	2605659	2606696	1038	forward	39.51	3.11248e-40	39.51	2.66023	1.85033e-41
JOLNEC_15055	flgD CDS	Expression Difference	3143811	3144503	693	forward	13.04	9.17078e-14	13.04	2.65458	1.4196e-14
JOLNEC_01155	hypothetical protein CDS	Expression Difference	198205	198549	345	reverse	23.51	3.08428e-24	23.51	2.61415	2.7902e-25
JOLNEC_00950	Putative phage protein CDS	Expression Difference	173057	173389	333	reverse	11.98	1.04665e-12	11.98	2.60548	1.77047e-13
JOLNEC_17100	cspC CDS	Expression Difference	3612293	3612538	246	forward	45.67	2.12119e-46	45.67	2.57633	1.07217e-47
JOLNEC_15400	caiA CDS	Expression Difference	3213477	3214631	1155	forward	38.52	3.05256e-39	38.52	2.55794	1.84977e-40
JOLNEC_14245	Maleate cis-trans isomerase CDS	Expression Difference	2952235	2953008	774	reverse	6.67	2.15924e-07	6.67	2.55558	5.79187e-08
JOLNEC_14980	Chemotaxis protein CheA CDS	Expression Difference	3128013	3130031	2019	forward	55.38	4.20601e-56	55.38	2.51145	1.66694e-57
JOLNEC_17645	dppC CDS	Expression Difference	3731063	3731902	840	forward	12.15	7.05414e-13	12.15	2.50819	1.16894e-13
JOLNEC_11640	tripartite tricarboxylate transporter TctB CDS	Expression Difference	2382803	2383231	429	reverse	12.31	4.92785e-13	12.31	2.48506	8.09515e-14
JOLNEC_00980	hypothetical protein CDS	Expression Difference	175804	176634	831	reverse	29.5	3.16092e-30	29.5	2.48264	2.38748e-31
JOLNEC_08235	ahcY CDS	Expression Difference	1662275	1663822	1548	forward	33.95	1.11044e-34	33.95	2.47323	7.59004e-36
JOLNEC_12650	livF CDS	Expression Difference	2608535	2609275	741	forward	59.56	2.77771e-60	59.56	2.46891	1.01312e-61
JOLNEC_14405	FAD-dependent oxidoreductase CDS	Expression Difference	2995532	2996989	1458	reverse	14.17	6.77395e-15	14.17	2.45483	9.80491e-16
JOLNEC_11700	Amino acid ABC transporter ATP-binding protein CDS	Expression Difference	2394803	2395549	747	forward	22.33	4.64231e-23	22.33	2.45084	4.35967e-24
JOLNEC_14495	ferredoxin CDS	Expression Difference	3018366	3018674	309	forward	16.64	2.29906e-17	16.64	2.41097	2.86557e-18
JOLNEC_16660	nha CDS	Expression Difference	3511582	3514509	2928	reverse	59.19	6.5238e-60	59.19	2.36529	2.41692e-61
JOLNEC_14755	cadA CDS	Expression Difference	3073042	3075303	2262	reverse	51.24	5.80471e-52	51.24	2.34338	2.60062e-53
JOLNEC_07110	Zn-dependent hydrolase CDS	Expression Difference	1419591	1420652	1062	reverse	24.29	5.11807e-25	24.29	2.34332	4.40959e-26
JOLNEC_17640	ABC transporter permease CDS	Expression Difference	3729999	3731066	1068	forward	17.04	9.14119e-18	17.04	2.32422	1.11836e-18
JOLNEC_11690	amino acid ABC transporter substrate-binding protein CDS	Expression Difference	2393264	2394091	828	forward	28.17	6.71613e-29	28.17	2.29733	5.24637e-30
JOLNEC_06285	methionine ABC transporter ATP-binding protein CDS	Expression Difference	1247564	1248541	978	forward	17.05	8.88631e-18	17.05	2.26069	1.08463e-18
JOLNEC_14395	peptide ABC transporter permease CDS	Expression Difference	2993659	2994564	906	reverse	14.53	2.92808e-15	14.53	2.25996	4.12891e-16
JOLNEC_13385	yjbJ CDS	Expression Difference	2772786	2772986	201	reverse	28.21	6.15406e-29	28.21	2.25583	4.78963e-30
JOLNEC_04855	EamA family transporter CDS	Expression Difference	950949	951794	846	forward	16.51	3.08827e-17	16.51	2.25228	3.8936e-18
JOLNEC_14990	chemotaxis protein CDS	Expression Difference	3130606	3132291	1686	forward	20.53	2.92801e-21	20.53	2.25225	2.97678e-22
JOLNEC_04745	tricarboxylate transporter CDS	Expression Difference	929066	929521	456	forward	27.4	3.99599e-28	27.4	2.24818	3.16742e-29
JOLNEC_01650	ectB CDS	Expression Difference	281969	283276	1308	reverse	26.24	5.73647e-27	26.24	2.24255	4.7447e-28
JOLNEC_06275	ABC transporter, permease protein CDS	Expression Difference	1245661	1246638	978	forward	31.07	8.58202e-32	31.07	2.23381	6.30958e-33
JOLNEC_15155	fliL CDS	Expression Difference	3164862	3165530	669	reverse	14.28	5.288e-15	14.28	2.23118	7.59334e-16
JOLNEC_15955	hypothetical protein CDS	Expression Difference	3324414	3324782	369	reverse	9.84	1.43282e-10	9.84	2.22886	2.83931e-11
JOLNEC_07115	MerR family transcriptional regulator CDS	Expression Difference	1420725	1421105	381	forward	16.43	3.67584e-17	16.43	2.2193	4.67661e-18
JOLNEC_16385	SapC-related protein CDS	Expression Difference	3450929	3451696	768	reverse	28.9	1.2669e-29	28.9	2.21017	9.75101e-31
JOLNEC_14995	Protein-glutamate O-methyltransferase CDS	Expression Difference	3132299	3133144	846	forward	23.67	2.14357e-24	23.67	2.1994	1.91456e-25
JOLNEC_00940	Phage protein CDS	Expression Difference	172357	172659	303	reverse	26.51	3.1008e-27	26.51	2.18686	2.53799e-28
JOLNEC_17035	Chalcone-isomerase domain-containing protein CDS	Expression Difference	3589040	3589618	579	reverse	15.87	1.34204e-16	15.87	2.18178	1.75752e-17
JOLNEC_15505	hypothetical protein CDS	Expression Difference	3233887	3234294	408	reverse	27.92	1.19514e-28	27.92	2.1783	9.40458e-30
JOLNEC_07275	AraC family transcriptional regulator CDS	Expression Difference	1458735	1459574	840	reverse	27.52	2.99535e-28	27.52	2.17393	2.36566e-29
JOLNEC_16645	Na+/H+ antiporter subunit E CDS	Expression Difference	3509133	3509615	483	reverse	42.64	2.31383e-43	42.64	2.17384	1.28251e-44
JOLNEC_06280	peptide ABC transporter permease CDS	Expression Difference	1246647	1247567	921	forward	19.34	4.52174e-20	19.34	2.16386	4.88276e-21
JOLNEC_16390	histidine kinase CDS	Expression Difference	<3451941	3452810	>870	reverse	45.16	6.96869e-46	45.16	2.15704	3.60242e-47
JOLNEC_17030	MFS transporter CDS	Expression Difference	3587721	3589043	1323	reverse	19.89	1.29896e-20	19.89	2.13781	1.36536e-21
JOLNEC_05385	siaA CDS	Expression Difference	1057206	1059194	1989	reverse	41.62	2.37759e-42	41.62	2.13294	1.33833e-43
JOLNEC_15070	flgG CDS	Expression Difference	3146635	3147420	786	forward	7.77	1.68608e-08	7.77	2.11439	4.04329e-09
JOLNEC_16640	K+/H+ antiporter subunit F CDS	Expression Difference	3508852	3509133	282	reverse	28.1	7.99406e-29	28.1	2.11214	6.2676e-30
JOLNEC_05965	formate dehydrogenase subunit gamma CDS	Expression Difference	1186745	1187392	648	forward	50.43	3.72289e-51	50.43	2.10836	1.7e-52
JOLNEC_14010	Putative membrane protein CDS	Expression Difference	2905976	2906314	339	forward	37.18	6.54524e-38	37.18	2.10651	4.11662e-39
JOLNEC_13590	hypothetical protein CDS	Expression Difference	2819100	2819759	660	reverse	34.6	2.5293e-35	34.6	2.101	1.70702e-36
JOLNEC_10175	Putative metabolite transporter CDS	Expression Difference	2071455	2072828	1374	forward	17.15	7.01386e-18	17.15	2.09703	8.52057e-19
JOLNEC_14120	wzb CDS	Expression Difference	2929684	2930175	492	forward	34.76	1.75381e-35	34.76	2.08389	1.17357e-36
JOLNEC_11695	Amino acid ABC transporter permease CDS	Expression Difference	2394107	2394799	693	forward	16.23	5.89557e-17	16.23	2.06516	7.58534e-18
JOLNEC_16740	glycosyl transferase CDS	Expression Difference	3531026	3532045	1020	forward	42.28	5.2053e-43	42.28	2.06306	2.90014e-44
JOLNEC_12185	Cytochrome bd ubiquinol oxidase subunit I CDS	Expression Difference	2510465	2512039	1575	forward	21.39	4.10024e-22	21.39	2.01441	3.94481e-23
JOLNEC_16380	hypothetical protein CDS	Expression Difference	3450075	3450917	843	reverse	14.32	4.77899e-15	14.32	2.00931	6.82125e-16
JOLNEC_15960	Tricarboxylate transport membrane protein TctA CDS	Expression Difference	3325055	3325729	675	forward	7.99	1.01759e-08	7.99	2.00758	2.37886e-09
JOLNEC_05980	selB CDS	Expression Difference	1189804	1191714	1911	forward	21.28	5.28011e-22	21.28	1.99859	5.1406e-23
JOLNEC_14370	CMD domain protein CDS	Expression Difference	2988245	2988745	501	reverse	5.55	2.8449e-06	5.55	1.99206	8.71771e-07
JOLNEC_17045	DUF1365 domain-containing protein CDS	Expression Difference	3590865	3591551	687	reverse	19.18	6.65652e-20	19.18	1.99188	7.30267e-21
JOLNEC_15015	flhB CDS	Expression Difference	3135443	3136585	1143	forward	10.73	1.8449e-11	10.73	1.98609	3.38567e-12
JOLNEC_16395	histidine kinase CDS	Expression Difference	3452821	>3453783	>963	reverse	24.04	9.02056e-25	24.04	1.98581	7.95322e-26
JOLNEC_00995	DNA-binding protein CDS	Expression Difference	177562	177879	318	reverse	17.23	5.90928e-18	17.23	1.98278	7.14477e-19
JOLNEC_00945	Phage protein CDS	Expression Difference	172656	173057	402	reverse	8.99	1.0144e-09	8.99	1.96776	2.14709e-10
JOLNEC_10595	Putative amino acid efflux protein CDS	Expression Difference	2155357	2155959	603	reverse	24.04	9.02056e-25	24.04	1.94533	7.92829e-26
JOLNEC_01645	ectC CDS	Expression Difference	281574	281972	399	reverse	19.92	1.20401e-20	19.92	1.93552	1.2621e-21
JOLNEC_05375	siaC CDS	Expression Difference	1056231	1056611	381	reverse	24.6	2.53937e-25	24.6	1.93448	2.17327e-26
JOLNEC_07410	cspC CDS	Expression Difference	1496237	1496443	207	forward	25.45	3.55136e-26	25.45	1.92854	2.99856e-27
JOLNEC_05475	Type 4 prepilin-like protein leader peptide processing enzyme CDS	Expression Difference	1080459	1081175	717	reverse	10.58	2.60605e-11	10.58	1.92847	4.86482e-12
JOLNEC_01095	Hypothetical phage protein CDS	Expression Difference	188044	188337	294	forward	12.08	8.25859e-13	12.08	1.91981	1.37801e-13
JOLNEC_00960	endonuclease CDS	Expression Difference	173544	173921	378	reverse	14.5	3.14434e-15	14.5	1.90851	4.45192e-16
JOLNEC_16860	DUF2776 domain-containing protein CDS	Expression Difference	3557588	3558643	1056	forward	27.39	4.04078e-28	27.39	1.90306	3.21452e-29
JOLNEC_00990	recombination protein NinB CDS	Expression Difference	177152	177562	411	reverse	12.67	2.11378e-13	12.67	1.90142	3.33883e-14
JOLNEC_03345	DUF4212 domain-containing protein CDS	Expression Difference	650144	650389	246	reverse	15.68	2.08216e-16	15.68	1.89182	2.74473e-17
JOLNEC_09535	amino acid-binding protein CDS	Expression Difference	1934007	1935221	1215	forward	16.17	6.74522e-17	16.17	1.88111	8.73662e-18
JOLNEC_15065	flgF CDS	Expression Difference	3145821	3146588	768	forward	5.25	5.68611e-06	5.25	1.87523	1.82896e-06
JOLNEC_05470	coaE CDS	Expression Difference	1079806	1080447	642	reverse	39.08	8.40184e-40	39.08	1.87506	5.04303e-41
JOLNEC_17015	isomerase CDS	Expression Difference	3585910	3586398	489	reverse	8.99	1.03325e-09	8.99	1.87472	2.19588e-10
JOLNEC_00800	lysozyme CDS	Expression Difference	151629	152171	543	reverse	14.96	1.08632e-15	14.96	1.87441	1.48503e-16
JOLNEC_15000	cheB2 CDS	Expression Difference	3133161	3134216	1056	forward	20.93	1.16849e-21	20.93	1.86889	1.16446e-22
JOLNEC_11705	acetolactate synthase large subunit CDS	Expression Difference	2395710	2397269	1560	forward	16.52	3.00644e-17	16.52	1.85473	3.7818e-18
JOLNEC_15190	hypothetical protein CDS	Expression Difference	3172341	3172859	519	forward	12.57	2.68553e-13	12.57	1.85448	4.2805e-14
JOLNEC_00775	hypothetical protein CDS	Expression Difference	149235	149399	165	forward	17	9.98283e-18	17	1.84398	1.22707e-18
JOLNEC_12630	BioY family transporter CDS	Expression Difference	2603607	2604158	552	forward	22.4	3.94523e-23	22.4	1.82842	3.68237e-24
JOLNEC_01075	recT CDS	Expression Difference	185436	186452	1017	forward	12.81	1.53991e-13	12.81	1.82716	2.41467e-14
JOLNEC_12330	methyl-accepting chemotaxis protein CDS	Expression Difference	2541795	2543414	1620	forward	34.15	7.04097e-35	34.15	1.82699	4.79239e-36
JOLNEC_14815	ggt CDS	Expression Difference	3089276	3090904	1629	forward	26.91	1.22426e-27	26.91	1.82226	9.84471e-29
JOLNEC_07295	(2Fe-2S)-binding protein CDS	Expression Difference	1462777	1463322	546	reverse	38.47	3.40589e-39	38.47	1.82135	2.07366e-40
JOLNEC_02980	cellulose synthase regulator BcsB CDS	Expression Difference	566404	568698	2295	reverse	34.98	1.04704e-35	34.98	1.81926	6.97628e-37
JOLNEC_04750	tripartite tricarboxylate transporter permease CDS	Expression Difference	929543	931048	1506	forward	19.48	3.27454e-20	19.48	1.81772	3.49836e-21
JOLNEC_15410	mmsB CDS	Expression Difference	3215858	3216742	885	forward	36.66	2.20278e-37	36.66	1.80777	1.40441e-38
JOLNEC_05020	prkA CDS	Expression Difference	981458	983383	1926	reverse	10.54	2.89437e-11	10.54	1.80727	5.4363e-12
JOLNEC_07130	mmdA CDS	Expression Difference	1423790	1425397	1608	forward	31.22	6.08886e-32	31.22	1.80533	4.44162e-33
JOLNEC_14945	flagellin FliC CDS	Expression Difference	3122224	3123357	1134	reverse	13.5	3.16038e-14	13.5	1.80513	4.81046e-15
JOLNEC_07620	NADPH-dependent FMN reductase CDS	Expression Difference	1537641	1538198	558	forward	9.74	1.80554e-10	9.74	1.79101	3.60256e-11
JOLNEC_04315	Gamma-glutamylcyclotransferase CDS	Expression Difference	838990	839640	651	reverse	31.37	4.28751e-32	31.37	1.78211	3.11528e-33
JOLNEC_11985	leuD CDS	Expression Difference	2471628	2472128	501	forward	7.84	1.44322e-08	7.84	1.78052	3.42774e-09
JOLNEC_12190	cydB CDS	Expression Difference	2512042	2513175	1134	forward	17.77	1.69728e-18	17.77	1.76261	1.97903e-19
JOLNEC_09545	branched-chain amino acid ABC transporter ATP-binding protein CDS	Expression Difference	1936159	1937940	1782	forward	10.79	1.63745e-11	10.79	1.76192	2.99085e-12
JOLNEC_16515	glutathione peroxidase CDS	Expression Difference	3487371	3488099	729	reverse	14.31	4.85871e-15	14.31	1.75867	6.94899e-16
JOLNEC_12340	Chemotaxis protein methyltransferase CDS	Expression Difference	2543905	2545125	1221	forward	19.09	8.2154e-20	19.09	1.7581	9.08365e-21
JOLNEC_15060	flgE CDS	Expression Difference	3144584	3145804	1221	forward	12.16	6.92587e-13	12.16	1.75457	1.14569e-13
JOLNEC_01090	hypothetical protein CDS	Expression Difference	187778	188044	267	forward	13.26	5.47366e-14	13.26	1.75257	8.41013e-15
JOLNEC_15180	fliG CDS	Expression Difference	3169620	3170633	1014	reverse	6.85	1.39974e-07	6.85	1.7438	3.71441e-08
JOLNEC_05010	SpoVR family protein CDS	Expression Difference	978668	980188	1521	reverse	14.95	1.11053e-15	14.95	1.73874	1.5277e-16
JOLNEC_04140	minE CDS	Expression Difference	789812	790084	273	forward	25.63	2.33656e-26	25.63	1.71961	1.96614e-27
JOLNEC_03015	undecaprenyl-phosphate glucose phosphotransferase CDS	Expression Difference	577202	578575	1374	forward	16.74	1.80791e-17	16.74	1.71897	2.24302e-18
JOLNEC_06730	hydantoinase CDS	Expression Difference	1348447	1350213	1767	forward	7.66	2.19116e-08	7.66	1.71769	5.31744e-09
JOLNEC_12140	branched-chain amino acid ABC transporter permease CDS	Expression Difference	2501978	2502961	984	reverse	6.37	4.30388e-07	6.37	1.71685	1.1903e-07
JOLNEC_12345	Chemotaxis protein CDS	Expression Difference	2545122	2545745	624	forward	8.24	5.6894e-09	8.24	1.71491	1.28265e-09
JOLNEC_05380	siaB CDS	Expression Difference	1056645	1057184	540	reverse	18.49	3.21313e-19	18.49	1.71265	3.65422e-20
JOLNEC_00970	hypothetical protein CDS	Expression Difference	175306	175539	234	reverse	11.29	5.0805e-12	11.29	1.70682	9.06086e-13
JOLNEC_16400	DNA-binding response regulator CDS	Expression Difference	3453780	3454457	678	reverse	19.69	2.01951e-20	19.69	1.69336	2.13435e-21
JOLNEC_06610	Autotransporter (Putative serine protease) CDS	Expression Difference	1317268	1319955	2688	forward	41.12	7.53066e-42	41.12	1.69165	4.30385e-43
JOLNEC_09625	ddpA CDS	Expression Difference	1956828	1958351	1524	reverse	23.52	3.03572e-24	23.52	1.68829	2.73756e-25
JOLNEC_15405	enoyl-CoA hydratase CDS	Expression Difference	3214628	3215800	1173	forward	34.68	2.06995e-35	34.68	1.68649	1.39106e-36
JOLNEC_00425	C4-dicarboxylate ABC transporter permease CDS	Expression Difference	78716	79993	1278	forward	12.5	3.19402e-13	12.5	1.68544	5.11851e-14
JOLNEC_03885	recT CDS	Expression Difference	739738	740754	1017	forward	11.39	4.11984e-12	11.39	1.68093	7.31207e-13
JOLNEC_14250	ubiH CDS	Expression Difference	2953314	2954471	1158	forward	4.74	1.80034e-05	4.74	1.6801	6.21485e-06
JOLNEC_11635	Tripartite tricarboxylate transporter TctA family CDS	Expression Difference	2381316	2382806	1491	reverse	12.06	8.71556e-13	12.06	1.66736	1.45677e-13
JOLNEC_03245	transcriptional regulator CDS	Expression Difference	625435	625746	312	reverse	18.63	2.36903e-19	18.63	1.6462	2.67383e-20
JOLNEC_17675	EamA family transporter CDS	Expression Difference	3737511	3738398	888	forward	9.56	2.74798e-10	9.56	1.64343	5.57962e-11
JOLNEC_12665	branched-chain amino acid ABC transporter permease CDS	Expression Difference	2612640	2613623	984	reverse	7.15	7.01735e-08	7.15	1.64059	1.8158e-08
JOLNEC_14615	DUF421 domain-containing protein CDS	Expression Difference	<3046995	3047297	>303	reverse	15.15	7.13646e-16	15.15	1.6367	9.69428e-17
JOLNEC_15145	fliN CDS	Expression Difference	3163344	3163862	519	reverse	5.82	1.50909e-06	5.82	1.62685	4.45966e-07
JOLNEC_01085	hypothetical protein CDS	Expression Difference	187454	187774	321	forward	10.42	3.76661e-11	10.42	1.62453	7.17192e-12
JOLNEC_15125	flagellar biosynthetic protein FliR CDS	Expression Difference	3161159	3161953	795	reverse	6	1.00429e-06	6	1.62351	2.88713e-07
JOLNEC_02965	tetratricopeptide repeat protein CDS	Expression Difference	563312	564346	1035	reverse	20.04	9.09896e-21	20.04	1.62235	9.45958e-22
JOLNEC_12155	ABC transporter substrate-binding protein CDS	Expression Difference	2504505	>2505029	>525	reverse	3.34	0.000461337	3.34	1.62218	0.000190921
JOLNEC_02975	bcsZ CDS	Expression Difference	565226	566404	1179	reverse	26.63	2.37093e-27	26.63	1.61869	1.92697e-28
JOLNEC_09560	3-oxoacyl-[acyl-carrier-protein] reductase CDS	Expression Difference	1939214	1939981	768	forward	4.01	9.82871e-05	4.01	1.61794	3.71188e-05
JOLNEC_11115	methyl-accepting chemotaxis protein CDS	Expression Difference	2275852	2277234	1383	forward	17.37	4.24765e-18	17.37	1.61501	5.05034e-19
JOLNEC_04950	nadC CDS	Expression Difference	969096	969986	891	reverse	9.44	3.60414e-10	9.44	1.61272	7.42151e-11
JOLNEC_04860	LysE type translocator CDS	Expression Difference	951816	952448	633	forward	12.31	4.86674e-13	12.31	1.61224	7.98078e-14
JOLNEC_10685	tcuA CDS	Expression Difference	2173686	2175086	1401	reverse	10.93	1.1707e-11	10.93	1.60952	2.11479e-12
JOLNEC_11950	mngR CDS	Expression Difference	2465037	2465834	798	forward	12.88	1.31083e-13	12.88	1.60696	2.04041e-14
JOLNEC_00965	dnaB CDS	Expression Difference	173922	175316	1395	reverse	13.97	1.06392e-14	13.97	1.60539	1.56441e-15
JOLNEC_10590	3-oxoacyl-ACP reductase CDS	Expression Difference	2154462	2155247	786	forward	16.54	2.86386e-17	16.54	1.60139	3.59422e-18
JOLNEC_12195	hypothetical protein CDS	Expression Difference	2513186	2513392	207	forward	9.38	4.19382e-10	9.38	1.60059	8.68392e-11
JOLNEC_10265	DoxX family protein CDS	Expression Difference	2087290	2087796	507	forward	24.59	2.5983e-25	24.59	1.60056	2.23117e-26
JOLNEC_09620	peptide ABC transporter CDS	Expression Difference	1955805	1956746	942	reverse	14.7	1.99735e-15	14.7	1.60005	2.75338e-16
JOLNEC_15020	flhA CDS	Expression Difference	3136589	3138706	2118	forward	17.33	4.70474e-18	17.33	1.59284	5.63434e-19
JOLNEC_14390	methionine ABC transporter ATP-binding protein CDS	Expression Difference	2992658	2993662	1005	reverse	8.24	5.75465e-09	8.24	1.59044	1.29901e-09
JOLNEC_13170	Putative signaling protein CDS	Expression Difference	2718477	2719844	1368	reverse	19.24	5.76974e-20	19.24	1.58673	6.31324e-21
JOLNEC_12260	Putative exported protein CDS	Expression Difference	2526626	2526943	318	reverse	7.06	8.68455e-08	7.06	1.58469	2.26467e-08
JOLNEC_16650	phaD CDS	Expression Difference	3509617	3511239	1623	reverse	20.35	4.43832e-21	20.35	1.57728	4.55049e-22
JOLNEC_02970	tetratricopeptide repeat protein CDS	Expression Difference	564396	565235	840	reverse	21.52	2.99472e-22	21.52	1.57695	2.85539e-23
JOLNEC_15175	fliH CDS	Expression Difference	3168893	3169633	741	reverse	4.9	1.26649e-05	4.9	1.56991	4.27012e-06
JOLNEC_05400	branched-chain amino acid ABC transporter permease CDS	Expression Difference	1060963	1061916	954	reverse	8.61	2.43937e-09	8.61	1.5684	5.40136e-10
JOLNEC_11990	hyuB CDS	Expression Difference	2472139	2473809	1671	forward	8.8	1.56736e-09	8.8	1.56668	3.40751e-10
JOLNEC_14820	hypothetical protein CDS	Expression Difference	3090938	3091144	207	forward	10.45	3.52305e-11	10.45	1.56576	6.69804e-12
JOLNEC_17025	DUF3833 domain-containing protein CDS	Expression Difference	3587188	3587724	537	reverse	9.55	2.7932e-10	9.55	1.5611	5.68747e-11
JOLNEC_01060	Phage protein CDS	Expression Difference	184097	184384	288	forward	8.1	7.86311e-09	8.1	1.55812	1.81109e-09
JOLNEC_03340	cation acetate symporter CDS	Expression Difference	648078	650144	2067	reverse	19.04	9.02763e-20	19.04	1.55651	1.00077e-20
JOLNEC_12565	baeS CDS (RisS)	Expression Difference	2587441	2588835	1395	reverse	20.8	1.58297e-21	20.8	1.55386	1.60025e-22
JOLNEC_01295	hypothetical protein CDS	Expression Difference	217356	217514	159	reverse	2.21	0.00611406	2.21	1.55125	0.00306054
JOLNEC_11955	livK CDS	Expression Difference	2465851	2467056	1206	forward	12.32	4.76525e-13	12.32	1.55108	7.78699e-14
JOLNEC_09540	branched-chain amino acid ABC transporter permease CDS	Expression Difference	1935274	1936146	873	forward	4.99	1.01683e-05	4.99	1.55009	3.38747e-06
JOLNEC_01080	helix-turn-helix domain-containing protein CDS	Expression Difference	186585	187457	873	forward	15.74	1.82924e-16	15.74	1.54933	2.40607e-17
JOLNEC_00985	hypothetical protein CDS	Expression Difference	176634	177119	486	reverse	21.34	4.58372e-22	21.34	1.54848	4.42312e-23
JOLNEC_01330	DNA-binding protein CDS	Expression Difference	221453	221845	393	reverse	8.91	1.23211e-09	8.91	1.54686	2.63264e-10
JOLNEC_01410	exonuclease VIII CDS	Expression Difference	229999	230853	855	forward	6.33	4.69668e-07	6.33	1.54633	1.30838e-07
JOLNEC_11965	livM CDS	Expression Difference	2467934	2468905	972	forward	3.76	0.000172169	3.76	1.54148	6.72459e-05
JOLNEC_11420	yajC CDS	Expression Difference	2338122	2338463	342	reverse	7.74	1.81729e-08	7.74	1.5396	4.36839e-09
JOLNEC_03555	xanthine dehydrogenase family protein subunit M CDS	Expression Difference	693771	694646	876	reverse	9.74	1.80554e-10	9.74	1.53917	3.60382e-11
JOLNEC_06735	5-oxoprolinase CDS	Expression Difference	1350224	1352308	2085	forward	7.9	1.26709e-08	7.9	1.53615	2.99123e-09
JOLNEC_07290	Putative dehydrogenase, cytochrome C subunit CDS	Expression Difference	1461470	1462780	1311	reverse	22.43	3.68208e-23	22.43	1.52898	3.42618e-24
JOLNEC_02985	Cyclic di-GMP-binding protein CDS	Expression Difference	568701	570944	2244	reverse	26.56	2.74298e-27	26.56	1.52707	2.23724e-28
JOLNEC_15040	flgA CDS	Expression Difference	3142084	3142833	750	reverse	5.46	3.50374e-06	5.46	1.52447	1.09077e-06
JOLNEC_09585	gcvP CDS	Expression Difference	1944091	1946958	2868	forward	16.45	3.52626e-17	16.45	1.52395	4.46605e-18
JOLNEC_03210	ilvN CDS	Expression Difference	617635	618126	492	reverse	9.8	1.59003e-10	9.8	1.52074	3.15997e-11
JOLNEC_15080	flgI CDS	Expression Difference	3148111	3149241	1131	forward	5.57	2.71299e-06	5.57	1.52065	8.28234e-07
JOLNEC_15010	cheZ CDS	Expression Difference	3134659	3135285	627	forward	17.96	1.08805e-18	17.96	1.52055	1.24991e-19
JOLNEC_00505	DNA-binding response regulator CDS	Expression Difference	98059	98784	726	reverse	14.43	3.74157e-15	14.43	1.51368	5.319e-16
JOLNEC_01640	thpD CDS	Expression Difference	280633	281559	927	reverse	14.97	1.08379e-15	14.97	1.51122	1.47846e-16
JOLNEC_12655	phospholipase C, phosphocholine-specific CDS	Expression Difference	2609285	2611366	2082	reverse	20.96	1.09842e-21	20.96	1.50431	1.09148e-22
JOLNEC_01355	hypothetical protein CDS	Expression Difference	224173	225000	828	forward	25.79	1.60836e-26	25.79	1.49993	1.34877e-27
JOLNEC_11980	leuC CDS	Expression Difference	2470363	2471631	1269	forward	10.16	6.93586e-11	10.16	1.49922	1.33857e-11
JOLNEC_03000	bcsP CDS	Expression Difference	573921	574637	717	reverse	7.99	1.01715e-08	7.99	1.49198	2.3749e-09
JOLNEC_15090	flgK CDS	Expression Difference	3150309	3151961	1653	forward	9.45	3.5313e-10	9.45	1.49174	7.24109e-11
JOLNEC_12435	TetR/AcrR family transcriptional regulator CDS	Expression Difference	2561906	2562508	603	reverse	7.9	1.25066e-08	7.9	1.48718	2.94885e-09
JOLNEC_16110	livH CDS	Expression Difference	3359264	3360190	927	reverse	10.86	1.36514e-11	10.86	1.48604	2.48172e-12
JOLNEC_07135	acetyl/propionyl/methylcrotonyl-CoA carboxylase subunit alpha CDS	Expression Difference	1425423	1427429	2007	forward	32.32	4.79455e-33	32.32	1.4859	3.3873e-34
JOLNEC_15500	hypothetical protein CDS	Expression Difference	3233724	3233870	147	forward	9.94	1.14107e-10	9.94	1.47858	2.23168e-11
JOLNEC_16105	livM CDS	Expression Difference	3358023	3359264	1242	reverse	17.77	1.68064e-18	17.77	1.47381	1.94997e-19
JOLNEC_11975	livF CDS	Expression Difference	2469650	2470360	711	forward	7.6	2.49197e-08	7.6	1.47122	6.10469e-09
JOLNEC_14375	palmitoyl-CoA hydrolase CDS	Expression Difference	2988745	2990049	1305	reverse	9.21	6.21763e-10	9.21	1.47085	1.3071e-10
JOLNEC_05955	fdnG CDS	Expression Difference	1182775	1185843	3069	forward	17.33	4.71166e-18	17.33	1.46717	5.65616e-19
JOLNEC_00795	hypothetical protein CDS	Expression Difference	151264	151650	387	reverse	8.49	3.24946e-09	8.49	1.46413	7.22311e-10
JOLNEC_01065	Putative phage membrane protein CDS	Expression Difference	184381	184566	186	forward	3.06	0.000862208	3.06	1.46345	0.000376628
JOLNEC_14550	Deoxyribodipyrimidine photo-lyase CDS	Expression Difference	3030683	3030952	270	forward	7.87	1.33564e-08	7.87	1.46143	3.16073e-09
JOLNEC_07630	putative short-chain dehydrogenase/reductase CDS	Expression Difference	1539294	1540022	729	forward	14.07	8.46661e-15	14.07	1.45823	1.23522e-15
JOLNEC_01125	hypothetical protein CDS	Expression Difference	193826	194212	387	reverse	8.98	1.04382e-09	8.98	1.4569	2.22135e-10
JOLNEC_03825	hypothetical protein CDS	Expression Difference	732746	733573	828	forward	24.04	9.02056e-25	24.04	1.45583	7.91972e-26
JOLNEC_14880	Efflux pump membrane transporter TtgB domain protein CDS	Expression Difference	<3104204	3104671	>468	forward	7.79	1.61644e-08	7.79	1.45455	3.85308e-09
JOLNEC_06515	hypothetical protein CDS	Expression Difference	1297800	1297940	141	reverse	7.4	4.0001e-08	7.4	1.45448	1.00634e-08
JOLNEC_12005	FAD-dependent oxidoreductase CDS	Expression Difference	2476482	2477879	1398	forward	8.66	2.16579e-09	8.66	1.44243	4.75206e-10
JOLNEC_09015	short-chain fatty acid transporter CDS	Expression Difference	1819271	1820611	1341	reverse	14.12	7.60375e-15	14.12	1.44202	1.10497e-15
JOLNEC_12220	peptide ABC transporter ATP-binding protein CDS	Expression Difference	2517586	2518653	1068	reverse	11.39	4.04445e-12	11.39	1.43864	7.15504e-13
JOLNEC_00780	transcriptional regulator CDS	Expression Difference	149434	149727	294	forward	8.98	1.05578e-09	8.98	1.43528	2.25286e-10
JOLNEC_00415	C4-dicarboxylate ABC transporter substrate-binding protein CDS	Expression Difference	77148	78122	975	forward	9.28	5.29723e-10	9.28	1.4234	1.10904e-10
JOLNEC_00740	hypothetical protein CDS	Expression Difference	144175	144420	246	reverse	13.72	1.88748e-14	13.72	1.41944	2.83502e-15
JOLNEC_01300	endonuclease CDS	Expression Difference	217511	217888	378	reverse	11.96	1.10777e-12	11.96	1.41753	1.87704e-13
JOLNEC_02700	Putative exported protein CDS	Expression Difference	510181	511173	993	reverse	5.56	2.74195e-06	5.56	1.41736	8.37863e-07
JOLNEC_16655	mnhC CDS	Expression Difference	3511236	3511580	345	reverse	13.86	1.38991e-14	13.86	1.41473	2.06372e-15
JOLNEC_12350	hybrid sensor histidine kinase/response regulator CDS	Expression Difference	2545742	2547961	2220	forward	12.87	1.35908e-13	12.87	1.41335	2.11942e-14
JOLNEC_17505	bile acid:sodium symporter CDS	Expression Difference	3701493	3702449	957	forward	22.11	7.78141e-23	22.11	1.41158	7.37468e-24
JOLNEC_02695	alpha/beta fold hydrolase CDS	Expression Difference	509339	510184	846	forward	7.71	1.95849e-08	7.71	1.40578	4.73029e-09
JOLNEC_14505	biphenyl 2,3-dioxygenase CDS	Expression Difference	3020048	3021337	1290	forward	10.89	1.28619e-11	10.89	1.40511	2.3308e-12
JOLNEC_05045	nrdR CDS	Expression Difference	987188	987670	483	reverse	21.01	9.67776e-22	21.01	1.40438	9.58882e-23
JOLNEC_03560	tauA CDS	Expression Difference	694658	695650	993	reverse	14.3	5.05161e-15	14.3	1.40093	7.23938e-16
JOLNEC_09550	livF CDS	Expression Difference	1937924	1938628	705	forward	3.42	0.000383804	3.42	1.40047	0.000157291
JOLNEC_04310	hemolysin BL-binding protein CDS	Expression Difference	834927	838976	4050	forward	10.27	5.33238e-11	10.27	1.39277	1.01992e-11
JOLNEC_12230	peptide ABC transporter CDS	Expression Difference	2519580	2520515	936	reverse	12.05	8.94596e-13	12.05	1.38566	1.49784e-13
JOLNEC_00785	Panacea domain-containing protein CDS	Expression Difference	150117	150572	456	forward	20.78	1.65923e-21	20.78	1.38429	1.6821e-22
JOLNEC_01115	Panacea domain-containing protein CDS	Expression Difference	192679	193134	456	forward	20.84	1.45532e-21	20.84	1.3833	1.46285e-22
JOLNEC_03660	hypothetical protein CDS	Expression Difference	711173	711478	306	reverse	7.13	7.37426e-08	7.13	1.3815	1.91028e-08
JOLNEC_01070	exonuclease VIII CDS	Expression Difference	184570	185424	855	forward	5.23	5.91219e-06	5.23	1.37928	1.90508e-06
JOLNEC_01400	Phage protein CDS	Expression Difference	229526	229813	288	forward	5.51	3.05533e-06	5.51	1.37697	9.44438e-07
JOLNEC_12335	chemotaxis protein CheW CDS	Expression Difference	2543420	2543908	489	forward	7.92	1.20346e-08	7.92	1.37626	2.82721e-09
JOLNEC_09525	aminoacetone oxidase family FAD-binding enzyme CDS	Expression Difference	1931512	1932699	1188	forward	11	9.90292e-12	11	1.37381	1.78605e-12
JOLNEC_12145	branched-chain amino acid ABC transporter permease CDS	Expression Difference	2502958	2503815	858	reverse	3.95	0.000110997	3.95	1.37072	4.24286e-05
JOLNEC_16955	transcriptional regulator CDS	Expression Difference	3574626	3574997	372	reverse	21.41	3.93145e-22	21.41	1.36203	3.77112e-23
JOLNEC_08610	YbdK family carboxylate-amine ligase CDS	Expression Difference	1740368	1741579	1212	forward	9.27	5.32464e-10	9.27	1.3612	1.11631e-10
JOLNEC_17750	dctA CDS	Expression Difference	3751034	3752371	1338	reverse	8.12	7.59202e-09	8.12	1.35727	1.74211e-09
JOLNEC_17020	SDR family NAD(P)-dependent oxidoreductase CDS	Expression Difference	3586401	3587183	783	reverse	7.79	1.61644e-08	7.79	1.35725	3.84995e-09
JOLNEC_00385	putrescine ABC transporter permease PotH CDS	Expression Difference	70131	71033	903	reverse	12.7	1.98849e-13	12.7	1.35529	3.13521e-14
JOLNEC_01290	Phage protein CDS	Expression Difference	217024	217356	333	reverse	2.43	0.00367387	2.43	1.34886	0.00177996
JOLNEC_10190	Putative membrane protein CDS	Expression Difference	2074623	2074808	186	forward	4.27	5.35879e-05	4.27	1.34858	1.96222e-05
JOLNEC_09565	Glycerol dehydrogenase CDS	Expression Difference	1939990	1941075	1086	forward	2.14	0.00727405	2.14	1.33812	0.0036809
JOLNEC_08025	Putative transporter CDS	Expression Difference	1622791	1624137	1347	reverse	23.29	5.18791e-24	23.29	1.33701	4.73795e-25
JOLNEC_02880	Putative exported protein CDS	Expression Difference	544430	544993	564	forward	17.68	2.08403e-18	17.68	1.337	2.44195e-19
JOLNEC_16375	Outer membrane efflux protein CDS	Expression Difference	3448481	3450082	1602	reverse	11.69	2.04229e-12	11.69	1.32993	3.5309e-13
JOLNEC_14050	cspA CDS	Expression Difference	2912023	2912226	204	forward	22.45	3.54369e-23	22.45	1.32399	3.28722e-24
JOLNEC_06970	dppC CDS	Expression Difference	1390384	1391310	927	forward	4.98	1.04319e-05	4.98	1.31567	3.48729e-06
JOLNEC_09240	hypothetical protein CDS	Expression Difference	1870322	1870552	231	reverse	8.65	2.24423e-09	8.65	1.31553	4.93704e-10
JOLNEC_03880	exonuclease VIII CDS	Expression Difference	738872	739726	855	forward	5.15	7.09526e-06	5.15	1.31418	2.31075e-06
JOLNEC_12635	branched-chain amino acid ABC transporter substrate-binding protein CDS	Expression Difference	2604380	2605543	1164	forward	10.15	7.05045e-11	10.15	1.31396	1.36271e-11
JOLNEC_14230	N-carbamoylsarcosine amidase CDS	Expression Difference	2949622	2950308	687	reverse	1.21	0.0616558	1.21	1.30976	0.0388315
JOLNEC_10185	Putative membrane protein CDS	Expression Difference	2074115	2074582	468	forward	8.16	6.98129e-09	8.16	1.30922	1.59796e-09
JOLNEC_03700	hypothetical protein CDS	Expression Difference	717269	717754	486	reverse	9.35	4.51211e-10	9.35	1.2966	9.36891e-11
JOLNEC_06495	alcohol dehydrogenase CDS	Expression Difference	1292171	1293550	1380	reverse	13.97	1.0766e-14	13.97	1.29647	1.58614e-15
JOLNEC_01600	Bundle-forming pilus B CDS	Expression Difference	271745	273307	1563	reverse	8.91	1.23889e-09	8.91	1.29573	2.6507e-10
JOLNEC_16600	tauA CDS	Expression Difference	3501861	3502859	999	reverse	4.61	2.46951e-05	4.61	1.29359	8.73762e-06
JOLNEC_00365	PhoP regulatory network protein YrbL CDS	Expression Difference	67597	68286	690	forward	1.82	0.0149745	1.82	1.29061	0.00823099
JOLNEC_13805	FeS-assembly-P domain-containing protein CDS	Expression Difference	2862342	2862842	501	forward	4.68	2.0732e-05	4.68	1.28993	7.25203e-06
JOLNEC_08900	livH CDS	Expression Difference	1798861	1799742	882	forward	8.76	1.73108e-09	8.76	1.28887	3.76841e-10
JOLNEC_01485	hfq CDS	Expression Difference	247110	247346	237	reverse	9.67	2.14248e-10	9.67	1.28696	4.30711e-11
JOLNEC_00635	hypothetical protein CDS	Expression Difference	123364	123486	123	reverse	17.12	7.66519e-18	17.12	1.28694	9.33383e-19
JOLNEC_00975	hypothetical protein CDS	Expression Difference	175550	175807	258	reverse	7.29	5.14793e-08	7.29	1.28336	1.3099e-08
JOLNEC_05370	siaD CDS	Expression Difference	1055437	1056234	798	reverse	20.83	1.47598e-21	20.83	1.28266	1.48785e-22
JOLNEC_14380	ABC transporter substrate-binding protein CDS	Expression Difference	2990049	2991620	1572	reverse	5.61	2.45267e-06	5.61	1.28233	7.44534e-07
JOLNEC_11960	livH CDS	Expression Difference	2467059	2467931	873	forward	10.19	6.43534e-11	10.19	1.28167	1.23828e-11
JOLNEC_13430	Putative N-acetyltransferase YedL CDS	Expression Difference	2787181	2787498	318	reverse	13.14	7.32612e-14	13.14	1.27917	1.13195e-14
JOLNEC_11040	ABC transporter substrate-binding protein CDS	Expression Difference	2262171	2263670	1500	forward	19.03	9.42686e-20	19.03	1.27275	1.04773e-20
JOLNEC_03585	Asp/Glu racemase CDS	Expression Difference	699754	700506	753	reverse	3.41	0.000384909	3.41	1.27245	0.000157855
JOLNEC_05975	selA CDS	Expression Difference	1188404	1189807	1404	forward	11.81	1.53258e-12	11.81	1.27136	2.62326e-13
JOLNEC_12200	DUF1440 domain-containing protein CDS	Expression Difference	2513459	2513959	501	forward	6.75	1.7701e-07	6.75	1.26311	4.71756e-08
JOLNEC_07465	secE CDS	Expression Difference	1505034	1505414	381	forward	21.21	6.14292e-22	21.21	1.26291	6.0159e-23
JOLNEC_15415	VIT family CDS	Expression Difference	3216811	3217500	690	forward	21.29	5.12455e-22	21.29	1.26247	4.97443e-23
JOLNEC_14875	adeB CDS	Expression Difference	3101503	3104178	2676	forward	17.94	1.13517e-18	17.94	1.26146	1.3073e-19
JOLNEC_14385	peptide ABC transporter ATP-binding protein CDS	Expression Difference	2991654	2992661	1008	reverse	7.78	1.64256e-08	7.78	1.26068	3.92479e-09
JOLNEC_07255	ABC transporter ATP-binding protein CDS	Expression Difference	1453854	1455383	1530	forward	8.43	3.71439e-09	8.43	1.25553	8.28858e-10
JOLNEC_17005	glnK CDS	Expression Difference	3584135	3584473	339	forward	3.44	0.00036158	3.44	1.25393	0.000147768
JOLNEC_15220	flagellar hook protein FliD CDS	Expression Difference	3175702	3177081	1380	reverse	19.64	2.29929e-20	19.64	1.25137	2.44325e-21
JOLNEC_10255	hypothetical protein CDS	Expression Difference	2086106	2086564	459	reverse	5.14	7.2996e-06	5.14	1.24996	2.38359e-06
JOLNEC_15095	flgL CDS	Expression Difference	3151978	3153210	1233	forward	7.38	4.1785e-08	7.38	1.24855	1.05362e-08
JOLNEC_05560	indolepyruvate ferredoxin oxidoreductase CDS	Expression Difference	1096082	1099666	3585	reverse	7.19	6.46887e-08	7.19	1.24273	1.66459e-08
JOLNEC_01315	hypothetical protein CDS	Expression Difference	219771	220601	831	reverse	9.56	2.77266e-10	9.56	1.23948	5.63769e-11
JOLNEC_11045	Putative gamma-glutamyltransferase ywrD CDS	Expression Difference	2263685	2265481	1797	forward	12.12	7.57533e-13	12.12	1.23766	1.25748e-13
JOLNEC_15225	flagellar protein CDS	Expression Difference	3177215	3177595	381	reverse	1.87	0.0134035	1.87	1.23754	0.00724839
JOLNEC_15455	Putative two-component response regulator of capsular synthesis CDS	Expression Difference	3225300	3225995	696	forward	8.16	6.95655e-09	8.16	1.2369	1.5903e-09
JOLNEC_11830	polyamine ABC transporter ATP-binding protein CDS	Expression Difference	2431833	2432918	1086	reverse	12.74	1.83968e-13	12.74	1.23381	2.8953e-14
JOLNEC_03870	Phage protein CDS	Expression Difference	738399	738686	288	forward	5.58	2.63943e-06	5.58	1.23143	8.04259e-07
JOLNEC_08240	yvlD CDS	Expression Difference	1663883	1664218	336	forward	9.7	1.97283e-10	9.7	1.22645	3.94906e-11
JOLNEC_04670	Putative membrane protein CDS	Expression Difference	916143	916511	369	reverse	14.21	6.20717e-15	14.21	1.21747	8.93105e-16
JOLNEC_02320	DUF3772 domain-containing protein CDS	Expression Difference	432458	434773	2316	forward	12.41	3.85661e-13	12.41	1.21274	6.25785e-14
JOLNEC_12010	prpB CDS	Expression Difference	2477893	2478756	864	forward	4.41	3.91118e-05	4.41	1.20357	1.41193e-05
JOLNEC_04120	cytochrome ubiquinol oxidase subunit I CDS	Expression Difference	784683	786017	1335	reverse	17.35	4.51195e-18	17.35	1.20125	5.3905e-19
JOLNEC_06960	ABC transporter substrate-binding protein CDS	Expression Difference	1387717	1389321	1605	forward	10.64	2.27503e-11	10.64	1.20064	4.2273e-12
JOLNEC_12275	Putative component of efflux pump CDS	Expression Difference	2530328	2532217	1890	reverse	11.87	1.33708e-12	11.87	1.19723	2.2771e-13
JOLNEC_17670	Allantoate amidohydrolase CDS	Expression Difference	3736252	3737514	1263	forward	7.34	4.55047e-08	7.34	1.19215	1.15134e-08
JOLNEC_06395	DUF3800 domain-containing protein CDS	Expression Difference	1270977	1271714	738	reverse	7.98	1.0358e-08	7.98	1.19023	2.42441e-09
JOLNEC_05935	peptidase A8 CDS	Expression Difference	1178792	1179580	789	forward	8.65	2.24151e-09	8.65	1.18628	4.92462e-10
JOLNEC_15165	flagella biosynthesis chaperone FliJ CDS	Expression Difference	3167018	3167464	447	reverse	1.2	0.062633	1.2	1.18141	0.0395369
JOLNEC_12670	livH CDS	Expression Difference	2613620	2614507	888	reverse	5.9	1.24713e-06	5.9	1.18071	3.6461e-07
JOLNEC_14575	autotransporter outer membrane beta-barrel domain-containing protein CDS	Expression Difference	3034935	3035306	372	reverse	5.82	1.52257e-06	5.82	1.17918	4.50388e-07
JOLNEC_05455	MdtB/MuxB family multidrug efflux RND transporter permease subunit CDS	Expression Difference	1074500	1077586	3087	reverse	17.36	4.40991e-18	17.36	1.17844	5.25593e-19
JOLNEC_03605	hypothetical protein CDS	Expression Difference	703396	704244	849	forward	15.57	2.68448e-16	15.57	1.17587	3.56183e-17
JOLNEC_16200	glutathione S-transferase family protein CDS	Expression Difference	3376795	3377397	603	reverse	3.29	0.000516791	3.29	1.17548	0.000216175
JOLNEC_01605	Toxin co-regulated pilus biosynthesis protein Q CDS	Expression Difference	273304	274098	795	reverse	5.14	7.16624e-06	5.14	1.1697	2.33592e-06
JOLNEC_11630	EamA family transporter CDS	Expression Difference	2380177	2381121	945	forward	1.23	0.058971	1.23	1.16703	0.0370051
JOLNEC_12325	Putative lipoprotein CDS	Expression Difference	2541489	2541647	159	forward	11.5	3.13355e-12	11.5	1.16667	5.50757e-13
JOLNEC_16115	livK CDS	Expression Difference	3360294	3361409	1116	reverse	8.62	2.39788e-09	8.62	1.16476	5.3026e-10
JOLNEC_17595	EamA family transporter CDS	Expression Difference	3718522	3719424	903	reverse	16.07	8.44338e-17	16.07	1.16219	1.09846e-17
JOLNEC_11685	agmatinase CDS	Expression Difference	2392321	2393271	951	forward	6.56	2.7413e-07	6.56	1.15878	7.42401e-08
JOLNEC_16595	tauC CDS	Expression Difference	3501097	3501864	768	reverse	4.07	8.54153e-05	4.07	1.15815	3.20614e-05
JOLNEC_12625	cobalt ABC transporter CDS	Expression Difference	2602981	2603568	588	forward	3.53	0.000295747	3.53	1.15743	0.000118995
JOLNEC_01370	hypothetical protein CDS	Expression Difference	227149	227433	285	forward	6.71	1.92795e-07	6.71	1.15697	5.15486e-08
JOLNEC_05405	livH CDS	Expression Difference	1061924	1062844	921	reverse	4.19	6.43076e-05	4.19	1.15663	2.38429e-05
JOLNEC_15170	fliI CDS	Expression Difference	3167457	3168896	1440	reverse	4.56	2.77311e-05	4.56	1.15592	9.86755e-06
JOLNEC_05015	DUF444 domain-containing protein CDS	Expression Difference	980185	981444	1260	reverse	4.65	2.21855e-05	4.65	1.15554	7.79232e-06
JOLNEC_02560	gabT CDS	Expression Difference	483705	484970	1266	forward	8.06	8.77671e-09	8.06	1.15531	2.02908e-09
JOLNEC_01630	sugE CDS	Expression Difference	279189	279506	318	forward	13.5	3.15304e-14	13.5	1.15457	4.79022e-15
JOLNEC_08245	metF CDS	Expression Difference	1664218	1665060	843	forward	13.7	1.97416e-14	13.7	1.15407	2.97087e-15
JOLNEC_02125	phnK CDS	Expression Difference	392058	392852	795	reverse	14.61	2.48293e-15	14.61	1.15209	3.47267e-16
JOLNEC_16520	copper chaperone CDS	Expression Difference	3488253	3488456	204	reverse	5.53	2.94523e-06	5.53	1.14964	9.059e-07
JOLNEC_03875	Putative phage membrane protein CDS	Expression Difference	738683	738868	186	forward	2.15	0.00707598	2.15	1.14498	0.0035766
JOLNEC_15185	fliF CDS	Expression Difference	3170623	3172257	1635	reverse	5.58	2.61798e-06	5.58	1.14328	7.96972e-07
JOLNEC_07885	Putative membrane protein CDS	Expression Difference	1589320	1590549	1230	reverse	8.09	8.04764e-09	8.09	1.14014	1.8559e-09
JOLNEC_01110	hypothetical protein CDS	Expression Difference	191275	192123	849	forward	16.42	3.80575e-17	16.42	1.13865	4.85283e-18
JOLNEC_01100	Putative phage-related protein CDS	Expression Difference	188520	189107	588	forward	7.26	5.44871e-08	7.26	1.13701	1.39113e-08
JOLNEC_13845	hemN CDS	Expression Difference	2869281	2870660	1380	forward	5.93	1.16292e-06	5.93	1.13524	3.37987e-07
JOLNEC_01405	Putative phage membrane protein CDS	Expression Difference	229810	229995	186	forward	2.28	0.00523065	2.28	1.13356	0.00259279
JOLNEC_12480	nuoH CDS	Expression Difference	2571246	2572319	1074	forward	5.74	1.83629e-06	5.74	1.13273	5.50042e-07
JOLNEC_05930	Methanethiol oxidase CDS	Expression Difference	1177810	1178808	999	forward	7.43	3.73719e-08	7.43	1.13166	9.34834e-09
JOLNEC_09685	tviB CDS	Expression Difference	1969378	1970652	1275	forward	12.4	4.02225e-13	12.4	1.13107	6.54974e-14
JOLNEC_12215	peptide ABC transporter substrate-binding protein CDS	Expression Difference	2516582	2517589	1008	reverse	4.93	1.18687e-05	4.93	1.12672	3.98124e-06
JOLNEC_04025	Magnesium-transporting ATPase, P-type 1 CDS	Expression Difference	763287	766022	2736	reverse	12.45	3.51266e-13	12.45	1.12464	5.67957e-14
JOLNEC_15550	3-hydroxybenzoate 6-monooxygenase CDS	Expression Difference	3244498	3245712	1215	forward	5.74	1.82761e-06	5.74	1.124	5.46919e-07
JOLNEC_17260	rnr CDS	Expression Difference	3641145	3643616	2472	reverse	16.75	1.77263e-17	16.75	1.12208	2.19415e-18
JOLNEC_16635	mnhG CDS	Expression Difference	3508502	3508855	354	reverse	9.88	1.32804e-10	9.88	1.12133	2.62023e-11
JOLNEC_05185	membrane-bound O-acyltransferase CDS	Expression Difference	1020612	1021739	1128	reverse	6.49	3.27216e-07	6.49	1.12053	8.95569e-08
JOLNEC_06290	peptide ABC transporter ATP-binding protein CDS	Expression Difference	1248538	1249548	1011	forward	13.52	3.04478e-14	13.52	1.12031	4.61702e-15
JOLNEC_13820	paaG CDS	Expression Difference	2865671	2866459	789	forward	3.61	0.000244458	3.61	1.11999	9.74601e-05
JOLNEC_15975	ehuA CDS	Expression Difference	3328901	3329680	780	reverse	11.73	1.87275e-12	11.73	1.11804	3.22165e-13
JOLNEC_07270	cytosine deaminase CDS	Expression Difference	1457424	1458701	1278	forward	4.86	1.3652e-05	4.86	1.11688	4.63038e-06
JOLNEC_13825	paaI CDS	Expression Difference	2866459	2866923	465	forward	3.23	0.000590823	3.23	1.11347	0.000250786
JOLNEC_12280	mdtN CDS	Expression Difference	2532204	2533256	1053	reverse	13.63	2.32757e-14	13.63	1.11139	3.52277e-15
JOLNEC_12975	hypothetical protein CDS	Expression Difference	2676667	2676828	162	forward	1.82	0.0152792	1.82	1.10833	0.00841631
JOLNEC_07010	bfr CDS	Expression Difference	1399253	1399729	477	reverse	4.74	1.80311e-05	4.74	1.10378	6.22958e-06
JOLNEC_15965	hypothetical protein CDS	Expression Difference	3326290	3326664	375	forward	3.86	0.000136876	3.86	1.10288	5.26927e-05
JOLNEC_12225	peptide ABC transporter permease CDS	Expression Difference	2518663	2519559	897	reverse	8.11	7.82768e-09	8.11	1.10269	1.80068e-09
JOLNEC_05395	ABC transporter ATP-binding protein CDS	Expression Difference	1060184	1060966	783	reverse	5.24	5.80324e-06	5.24	1.10063	1.8683e-06
JOLNEC_15085	flgJ CDS	Expression Difference	3149241	3150233	993	forward	2	0.0100103	2	1.09956	0.00522363
JOLNEC_00060	hypothetical protein CDS	Expression Difference	10484	10792	309	reverse	1.4	0.0398704	1.4	1.09894	0.0242406
JOLNEC_13800	paaC CDS	Expression Difference	2861581	2862345	765	forward	4.04	9.18623e-05	4.04	1.09737	3.45341e-05
JOLNEC_11645	GNAT family acetyltransferase CDS	Expression Difference	2383879	2384331	453	forward	3.82	0.000149828	3.82	1.09231	5.80464e-05
JOLNEC_00390	potA CDS	Expression Difference	71030	72157	1128	reverse	10.03	9.27985e-11	10.03	1.09027	1.80427e-11
JOLNEC_02565	gabD CDS	Expression Difference	485040	486503	1464	forward	9.44	3.63777e-10	9.44	1.08983	7.5012e-11
JOLNEC_02130	ABC transporter permease CDS	Expression Difference	392854	393744	891	reverse	4.83	1.48617e-05	4.83	1.08922	5.08336e-06
JOLNEC_09610	nikD CDS	Expression Difference	1953253	1954905	1653	reverse	10.76	1.74426e-11	10.76	1.08627	3.19597e-12
JOLNEC_07625	Putative exported protein CDS	Expression Difference	1538220	1539209	990	forward	8.82	1.50028e-09	8.82	1.07957	3.24012e-10
JOLNEC_08905	livG CDS	Expression Difference	1799756	1800463	708	forward	8.02	9.62216e-09	8.02	1.07651	2.24112e-09
JOLNEC_08020	EamA family transporter CDS	Expression Difference	1621892	1622779	888	reverse	13.99	1.02427e-14	13.99	1.07397	1.50316e-15
JOLNEC_00720	entericidin CDS	Expression Difference	141309	141440	132	reverse	7.62	2.39029e-08	7.62	1.07373	5.84187e-09
JOLNEC_11970	livG CDS	Expression Difference	2468898	2469653	756	forward	3	0.000992347	3	1.07287	0.000437465
JOLNEC_10260	Putative exported protein CDS	Expression Difference	2086838	2087275	438	forward	6.01	9.68289e-07	6.01	1.06984	2.77012e-07
JOLNEC_12000	cysteine hydrolase CDS	Expression Difference	2475877	2476485	609	forward	2.41	0.00390162	2.41	1.06895	0.00189814
JOLNEC_15775	araJ CDS	Expression Difference	3287565	3288869	1305	reverse	10.01	9.68107e-11	10.01	1.06704	1.88506e-11
JOLNEC_09630	microcystin degradation protein MlrC CDS	Expression Difference	1958467	1959972	1506	reverse	8.2	6.3699e-09	8.2	1.0645	1.44521e-09
JOLNEC_06160	gdhA CDS	Expression Difference	1222999	1224336	1338	forward	7.06	8.61878e-08	7.06	1.06135	2.24009e-08
JOLNEC_09570	alcohol dehydrogenase CDS	Expression Difference	1941072	1942127	1056	forward	2.71	0.00193625	2.71	1.06102	0.000884156
JOLNEC_02165	GNAT family N-acetyltransferase CDS	Expression Difference	400075	400569	495	reverse	13.17	6.7759e-14	13.17	1.06026	1.04499e-14
JOLNEC_14485	sugar transporter CDS	Expression Difference	3016313	3016951	639	reverse	1.72	0.0189551	1.72	1.05996	0.0106806
JOLNEC_12500	nuoL CDS	Expression Difference	2573802	2575817	2016	forward	4.21	6.12471e-05	4.21	1.05633	2.26379e-05
JOLNEC_01490	hisC CDS	Expression Difference	247507	248583	1077	reverse	16.23	5.9262e-17	16.23	1.05384	7.64177e-18
JOLNEC_12165	M14 family metallopeptidase CDS	Expression Difference	2506084	2507166	1083	reverse	5.73	1.87299e-06	5.73	1.04888	5.61867e-07
JOLNEC_10970	hypothetical protein CDS	Expression Difference	2247703	2249247	1545	forward	9.72	1.92122e-10	9.72	1.04775	3.84023e-11
JOLNEC_03655	hypothetical protein CDS	Expression Difference	710243	711169	927	reverse	9.45	3.54901e-10	9.45	1.04534	7.28761e-11
JOLNEC_10220	acyl-CoA dehydrogenase CDS	Expression Difference	2079501	2080673	1173	forward	5.42	3.76604e-06	5.42	1.04379	1.18e-06
JOLNEC_04805	tolR CDS	Expression Difference	940677	941132	456	forward	12.12	7.60396e-13	12.12	1.04292	1.26442e-13
JOLNEC_06975	nikD CDS	Expression Difference	1391320	1393050	1731	forward	3.97	0.000108362	3.97	1.03697	4.13108e-05
JOLNEC_11710	Putative adhesin CDS	Expression Difference	2398120	2403624	5505	forward	8.36	4.32822e-09	8.36	1.03591	9.68318e-10
JOLNEC_11995	hyuA CDS	Expression Difference	2473806	2475851	2046	forward	6.08	8.26733e-07	6.08	1.03449	2.34819e-07
JOLNEC_09680	hypothetical protein CDS	Expression Difference	1969213	1969341	129	forward	7.27	5.3719e-08	7.27	1.03293	1.36997e-08
JOLNEC_01025	Putative phage protein CDS	Expression Difference	180991	181317	327	forward	6.05	8.8861e-07	6.05	1.03119	2.53159e-07
JOLNEC_09695	Lipid II flippase MurJ CDS	Expression Difference	1971701	1973056	1356	forward	7.25	5.62956e-08	7.25	1.02603	1.44215e-08
JOLNEC_03960	ABC transporter substrate-binding protein CDS	Expression Difference	751596	752621	1026	forward	7.26	5.50927e-08	7.26	1.02392	1.40817e-08
JOLNEC_01120	hypothetical protein CDS	Expression Difference	193131	193499	369	forward	10.66	2.18453e-11	10.66	1.02354	4.05286e-12
JOLNEC_00790	hypothetical protein CDS	Expression Difference	150569	150937	369	forward	10.87	1.34297e-11	10.87	1.02243	2.43755e-12
JOLNEC_01570	Prepilin-type cleavage/methylation N-terminal domain protein CDS	Expression Difference	266034	267068	1035	reverse	5.84	1.42895e-06	5.84	1.02151	4.20747e-07
JOLNEC_15100	methyl-accepting chemotaxis protein CDS	Expression Difference	3153291	3155114	1824	forward	7.63	2.32398e-08	7.63	1.02026	5.65311e-09
JOLNEC_15250	DUF1338 domain-containing protein CDS	Expression Difference	3182165	3183508	1344	reverse	10.68	2.06813e-11	10.68	1.02	3.82503e-12
JOLNEC_08305	LysR-family transcriptional regulator CDS	Expression Difference	1675497	1676369	873	reverse	11.78	1.64073e-12	11.78	1.01941	2.81308e-13
JOLNEC_01775	scpB CDS	Expression Difference	318227	319222	996	reverse	13.31	4.91948e-14	13.31	1.01718	7.53039e-15
JOLNEC_05355	enoyl-CoA hydratase family protein CDS	Expression Difference	1051306	1052151	846	reverse	1.65	0.0225358	1.65	1.01503	0.0128924
JOLNEC_16100	livG CDS	Expression Difference	3357259	3358026	768	reverse	8.04	9.06854e-09	8.04	1.01457	2.10436e-09
JOLNEC_09755	sensor histidine kinase CDS	Expression Difference	1985481	1986791	1311	forward	10.03	9.25002e-11	10.03	1.01312	1.79327e-11
JOLNEC_05675	Carrier domain-containing protein CDS	Expression Difference	1123977	1124216	240	reverse	7.38	4.13874e-08	7.38	1.01192	1.04241e-08
JOLNEC_17365	cytochrome C CDS	Expression Difference	3660849	3661292	444	reverse	5.31	4.86473e-06	5.31	1.01101	1.55219e-06
JOLNEC_08515	4-hydroxyacetophenone monooxygenase CDS	Expression Difference	1718575	1720074	1500	forward	4.8	1.5883e-05	4.8	1.01002	5.44638e-06
JOLNEC_03840	hypothetical protein CDS	Expression Difference	735720	736004	285	forward	5.11	7.68734e-06	5.11	1.00902	2.51903e-06
JOLNEC_04405	Class II aldolase class CDS	Expression Difference	858280	859053	774	reverse	3.86	0.000138419	3.86	1.00804	5.33879e-05
JOLNEC_04085	hypothetical protein CDS	Expression Difference	776142	776696	555	reverse	5.43	3.68695e-06	5.43	1.00277	1.1531e-06
JOLNEC_03020	hypothetical protein CDS	Expression Difference	578586	579893	1308	reverse	9.35	4.50925e-10	9.35	1.0023	9.35003e-11
JOLNEC_02100	Putative lipoprotein CDS	Expression Difference	388331	388921	591	reverse	9.53	2.95891e-10	9.53	1.001	6.04189e-11

## Sheet: WT_TBvsCDM<1
Table S2: WT B. avium in TB versus CDM greater than 2 fold decrease
locus_tag	Name	Type	Minimum	Maximum	Length	Direction	Differential Expression Absolute Confidence	Differential Expression Adjusted p-value	Differential Expression Confidence	Differential Expression Log2 Ratio	Differential Expression p-value
JOLNEC_06940	Putative membrane protein CDS	Expression Difference	1384028	1384282	255	forward	91.91	1.23574e-92	-91.91	-8.13376	2.80366e-94
JOLNEC_04325	DUF4198 domain-containing protein CDS	Expression Difference	841144	841764	621	reverse	1000	0	-1000	-7.78726	0
JOLNEC_08165	ABC transporter CDS	Expression Difference	1648660	1649373	714	forward	1000	0	-1000	-7.59697	0
JOLNEC_08790	type VI secretion system tube protein Hcp CDS	Expression Difference	1772767	1773243	477	forward	1000	0	-1000	-7.49771	0
JOLNEC_08770	adc CDS	Expression Difference	1769265	1770005	741	reverse	211.99	1.03204e-212	-211.99	-7.29158	6.52067e-215
JOLNEC_04170	acid-resistance protein CDS	Expression Difference	795758	796111	354	forward	273.76	1.73972e-274	-273.76	-7.23994	5.99561e-277
JOLNEC_03160	hypothetical protein CDS	Expression Difference	607374	607703	330	reverse	1000	0	-1000	-7.21248	0
JOLNEC_08775	hypothetical protein CDS	Expression Difference	1770008	1770100	93	reverse	145.57	2.71203e-146	-145.57	-7.00325	3.42703e-148
JOLNEC_02010	organic hydroperoxide resistance protein CDS	Expression Difference	362647	363072	426	reverse	279.63	2.3531e-280	-279.63	-6.94209	6.75789e-283
JOLNEC_08190	TonB-dependent receptor CDS	Expression Difference	1652816	1654846	2031	forward	1000	0	-1000	-6.91604	0
JOLNEC_08170	zinc ABC transporter permease CDS	Expression Difference	1649370	1650251	882	forward	242.06	8.68076e-243	-242.06	-6.84773	4.23816e-245
JOLNEC_08810	type VI secretion system ATPase TssH CDS	Expression Difference	1776329	1778947	2619	forward	237.06	8.71414e-238	-237.06	-6.60158	4.50473e-240
JOLNEC_04540	cysteine dioxygenase CDS	Expression Difference	886235	886759	525	forward	246.19	6.39454e-247	-246.19	-6.58902	2.93833e-249
JOLNEC_01735	hypothetical protein CDS	Expression Difference	307377	307814	438	forward	192.93	1.17141e-193	-192.93	-6.47642	9.08329e-196
JOLNEC_08780	tssB CDS	Expression Difference	1770610	1771161	552	forward	212.15	7.04246e-213	-212.15	-6.45337	4.24732e-215
JOLNEC_08800	tssF CDS	Expression Difference	1773673	1775415	1743	forward	254.24	5.7336e-255	-254.24	-6.39738	2.46996e-257
JOLNEC_08185	nickel transporter CDS	Expression Difference	1651803	1652720	918	forward	290.77	1.68203e-291	-290.77	-6.13169	4.34758e-294
JOLNEC_08175	Saliva-binding protein CDS	Expression Difference	1650254	1651180	927	forward	1000	0	-1000	-6.09705	0
JOLNEC_09030	fimbrial protein CDS	Expression Difference	1822631	1823275	645	reverse	164.62	2.38998e-165	-164.62	-6.08726	2.26506e-167
JOLNEC_08765	3-hydroxybutyrate dehydrogenase CDS	Expression Difference	1768432	1769217	786	reverse	155.72	1.91981e-156	-155.72	-5.99563	2.15028e-158
JOLNEC_08805	tssG CDS	Expression Difference	1775412	1776326	915	forward	158.73	1.86281e-159	-158.73	-5.77007	1.97944e-161
JOLNEC_13280	DUF3649 domain-containing protein CDS	Expression Difference	2750809	2751168	360	forward	83	9.98748e-84	-83	-5.72575	2.40939e-85
JOLNEC_08815	Phage-base-V domain-containing protein CDS	Expression Difference	1778940	1780790	1851	forward	205.1	7.98557e-206	-205.1	-5.65171	5.73347e-208
JOLNEC_08830	Putative membrane protein CDS	Expression Difference	1781806	1781958	153	forward	86.16	6.91172e-87	-86.16	-5.54048	1.60784e-88
JOLNEC_07045	ABC transporter substrate-binding protein CDS	Expression Difference	1407352	1408350	999	forward	278.68	2.10636e-279	-278.68	-5.38752	6.65422e-282
JOLNEC_09025	fimbrial protein CDS	Expression Difference	1821849	1822487	639	reverse	110.04	9.04503e-111	-110.04	-5.36815	1.63652e-112
JOLNEC_08785	tssC CDS	Expression Difference	1771213	1772706	1494	forward	260.25	5.66833e-261	-260.25	-5.3676	2.27905e-263
JOLNEC_08855	type VI secretion system baseplate subunit TssK CDS	Expression Difference	1786074	1787363	1290	forward	115.44	3.61912e-116	-115.44	-5.28565	6.0284e-118
JOLNEC_08255	DUF692 domain-containing protein CDS	Expression Difference	1665501	1666310	810	forward	1000	0	-1000	-5.28518	0
JOLNEC_09175	hypothetical protein CDS	Expression Difference	1855733	1856056	324	reverse	105.99	1.0299e-106	-105.99	-5.25267	1.95214e-108
JOLNEC_08850	Putative lipoprotein CDS	Expression Difference	1785580	1786032	453	forward	69.99	1.01727e-70	-69.99	-5.24365	2.95072e-72
JOLNEC_08825	DUF4280 domain-containing protein CDS	Expression Difference	1781416	1781802	387	forward	94.56	2.74843e-95	-94.56	-5.23335	5.91994e-97
JOLNEC_07055	ABC transporter permease CDS	Expression Difference	1409161	1409955	795	forward	100.2	6.24002e-101	-100.2	-5.17632	1.27238e-102
JOLNEC_08875	hypothetical protein CDS	Expression Difference	1793036	1793905	870	forward	220.63	2.33552e-221	-220.63	-5.1569	1.27441e-223
JOLNEC_08870	type VI secretion system protein TssA CDS	Expression Difference	1791898	1792911	1014	forward	94.23	5.93282e-95	-94.23	-5.15172	1.29493e-96
JOLNEC_02095	Transcriptional regulator CDS	Expression Difference	387331	387714	384	reverse	193.81	1.53646e-194	-193.81	-5.09257	1.14727e-196
JOLNEC_08820	hypothetical protein CDS	Expression Difference	1780790	1781419	630	forward	161.22	6.06857e-162	-161.22	-5.08434	6.27423e-164
JOLNEC_12945	DUF2325 domain-containing protein CDS	Expression Difference	2669404	2669739	336	forward	79.34	4.57229e-80	-79.34	-5.03436	1.15555e-81
JOLNEC_08195	xerC CDS	Expression Difference	1654840	1655817	978	reverse	164.14	7.30584e-165	-164.14	-5.03071	7.34361e-167
JOLNEC_08835	Putative extracellular solute-binding protein CDS	Expression Difference	1781958	1782890	933	forward	130.2	6.27972e-131	-130.2	-4.983	9.19775e-133
JOLNEC_08180	DUF1007 domain-containing protein CDS	Expression Difference	1651141	1651806	666	forward	266.6	2.53623e-267	-266.6	-4.96449	9.46898e-270
JOLNEC_17235	energy transducer TonB CDS	Expression Difference	3637008	3637805	798	reverse	81.71	1.94733e-82	-81.71	-4.91606	4.80961e-84
JOLNEC_13355	petE CDS	Expression Difference	2768584	2768916	333	forward	84.25	5.57357e-85	-84.25	-4.90537	1.31256e-86
JOLNEC_08845	Putative transport protein CDS	Expression Difference	1784180	1785583	1404	forward	155.42	3.83835e-156	-155.42	-4.89304	4.5196e-158
JOLNEC_05440	Fimbrial subunit CDS	Expression Difference	1069389	1069985	597	forward	155.63	2.31843e-156	-155.63	-4.78141	2.66334e-158
JOLNEC_13350	Fe2+ transport protein CDS	Expression Difference	2768042	2768581	540	forward	70.03	9.40307e-71	-70.03	-4.72484	2.70048e-72
JOLNEC_08250	hypothetical protein CDS	Expression Difference	1665232	1665516	285	forward	188.09	8.0711e-189	-188.09	-4.6544	6.49026e-191
JOLNEC_07050	ABC transporter permease CDS	Expression Difference	1408350	1409159	810	forward	108.33	4.71576e-109	-108.33	-4.62887	8.66769e-111
JOLNEC_06695	DUF302 domain-containing protein CDS	Expression Difference	1337568	1338035	468	reverse	207.92	1.19661e-208	-207.92	-4.58115	8.24773e-211
JOLNEC_08865	Putative exported protein CDS	Expression Difference	1788137	1791901	3765	forward	112.38	4.18735e-113	-112.38	-4.56739	7.45593e-115
JOLNEC_03155	fimbrial protein CDS	Expression Difference	606441	607130	690	forward	182.07	8.42736e-183	-182.07	-4.54594	7.01876e-185
JOLNEC_16055	alpha-hydroxy-acid oxidizing enzyme CDS	Expression Difference	3350439	3351617	1179	forward	126.15	7.12628e-127	-126.15	-4.54386	1.06423e-128
JOLNEC_08860	type IV secretion protein DotU CDS	Expression Difference	1787360	1788103	744	forward	73.68	2.09478e-74	-73.68	-4.5334	5.83554e-76
JOLNEC_07060	ABC transporter ATP-binding protein CDS	Expression Difference	1409952	1410938	987	forward	113.43	3.75324e-114	-113.43	-4.52651	6.46739e-116
JOLNEC_04175	glutamate decarboxylase CDS	Expression Difference	796182	797582	1401	forward	212.43	3.7023e-213	-212.43	-4.47179	2.12653e-215
JOLNEC_07935	iron ABC transporter substrate-binding protein CDS	Expression Difference	1601441	1602532	1092	forward	164.38	4.12885e-165	-164.38	-4.46871	4.03162e-167
JOLNEC_08260	DUF2063 domain-containing protein CDS	Expression Difference	1666274	1666546	273	forward	54.81	1.54989e-55	-54.81	-4.43939	6.32062e-57
JOLNEC_13285	peptidase CDS	Expression Difference	2751165	2752784	1620	forward	125.56	2.72407e-126	-125.56	-4.41406	4.14634e-128
JOLNEC_14800	Autotransporter serine protease CDS	Expression Difference	3084929	3087883	2955	reverse	177.81	1.55147e-178	-177.81	-4.33041	1.33671e-180
JOLNEC_08795	tssE CDS	Expression Difference	1773252	1773656	405	forward	92.26	5.4852e-93	-92.26	-4.29346	1.22874e-94
JOLNEC_05925	RNA polymerase subunit sigma CDS	Expression Difference	1176980	1177486	507	reverse	74.4	3.96002e-75	-74.4	-4.28682	1.09179e-76
JOLNEC_14340	Putative filamentous hemagglutinin/adhesin CDS	Expression Difference	2978109	2984150	6042	forward	208.82	1.52355e-209	-208.82	-4.26455	1.00637e-211
JOLNEC_08760	NAD(P)/FAD-dependent oxidoreductase CDS	Expression Difference	1767261	1768388	1128	reverse	52.76	1.72902e-53	-52.76	-4.20741	7.39873e-55
JOLNEC_13290	DUF3325 domain-containing protein CDS	Expression Difference	2752788	2753111	324	forward	93.93	1.16476e-94	-93.93	-4.13454	2.57572e-96
JOLNEC_08390	TonB-dependent receptor plug domain-containing protein CDS	Expression Difference	1694303	1695019	717	forward	78.45	3.51405e-79	-78.45	-4.13191	9.08285e-81
JOLNEC_09330	Catalase CDS	Expression Difference	1886364	1887887	1524	reverse	39.4	3.94737e-40	-39.4	-4.02682	2.35799e-41
JOLNEC_09400	L-lysine cyclodeaminase CDS	Expression Difference	1901016	1902059	1044	reverse	101.8	1.56991e-102	-101.8	-4.00247	3.02079e-104
JOLNEC_07155	TonB-dependent receptor CDS	Expression Difference	1430564	1432798	2235	forward	107.66	2.19771e-108	-107.66	-4.00047	4.10256e-110
JOLNEC_15795	BOF domain-containing protein CDS	Expression Difference	3291557	3291988	432	reverse	66	1.01083e-66	-66	-3.95253	3.13526e-68
JOLNEC_02365	TonB-dependent siderophore receptor CDS	Expression Difference	444038	446218	2181	reverse	132.14	7.28079e-133	-132.14	-3.93223	1.04549e-134
JOLNEC_17785	class I SAM-dependent methyltransferase CDS	Expression Difference	3758584	3760110	1527	forward	79.14	7.26462e-80	-79.14	-3.9291	1.85684e-81
JOLNEC_13210	Fe2+-dependent dioxygenase CDS	Expression Difference	2728388	2729071	684	reverse	47.92	1.21593e-48	-47.92	-3.92318	5.97141e-50
JOLNEC_14890	Putative adhesin/virulence factor CDS	Expression Difference	3106324	3107025	702	forward	133	9.96196e-134	-133	-3.92139	1.40188e-135
JOLNEC_16470	molecular chaperone CDS	Expression Difference	3470380	3471174	795	reverse	123.03	9.29414e-124	-123.03	-3.90677	1.52144e-125
JOLNEC_13275	TonB-dependent siderophore receptor CDS	Expression Difference	2748310	2750775	2466	forward	147.28	5.21429e-148	-147.28	-3.87863	6.43924e-150
JOLNEC_08840	Putative transport protein CDS	Expression Difference	1782853	1784178	1326	forward	82.59	2.59434e-83	-82.59	-3.85067	6.33312e-85
JOLNEC_11110	class I SAM-dependent methyltransferase CDS	Expression Difference	2274804	2275385	582	reverse	75.52	3.02141e-76	-75.52	-3.84743	8.24337e-78
JOLNEC_16260	iron ABC transporter substrate-binding protein CDS	Expression Difference	3388718	3389761	1044	forward	67.31	4.93028e-68	-67.31	-3.84427	1.48673e-69
JOLNEC_08710	hypothetical protein CDS	Expression Difference	1759086	1759343	258	reverse	177.37	4.259e-178	-177.37	-3.81624	3.91407e-180
JOLNEC_13440	Putative exported protein CDS	Expression Difference	2788250	2788672	423	forward	76.33	4.71766e-77	-76.33	-3.80996	1.26003e-78
JOLNEC_13360	FTR1 family iron permease CDS	Expression Difference	2768927	2769763	837	forward	66.68	2.07187e-67	-66.68	-3.8068	6.36674e-69
JOLNEC_13270	transmembrane sensor protein CDS	Expression Difference	2747286	2748197	912	forward	65.05	9.00692e-66	-65.05	-3.79304	2.92298e-67
JOLNEC_04880	glycosyltransferase CDS	Expression Difference	955310	956368	1059	reverse	113.08	8.26001e-114	-113.08	-3.67708	1.44704e-115
JOLNEC_04530	gamma-glutamylcyclotransferase CDS	Expression Difference	884798	885469	672	reverse	113.74	1.83141e-114	-113.74	-3.63681	3.10319e-116
JOLNEC_11215	Autotransporter CDS	Expression Difference	2300854	2303838	2985	reverse	88.55	2.81646e-89	-88.55	-3.63524	6.47089e-91
JOLNEC_17225	Biopolymer transport protein CDS	Expression Difference	3635640	3636074	435	reverse	96.83	1.48669e-97	-96.83	-3.62637	3.11683e-99
JOLNEC_14805	hypothetical protein CDS	Expression Difference	3088039	3088197	159	reverse	65.99	1.01792e-66	-65.99	-3.57946	3.18648e-68
JOLNEC_04330	hypothetical protein CDS	Expression Difference	842018	842158	141	forward	35.1	7.94307e-36	-35.1	-3.56837	5.26952e-37
JOLNEC_09035	fimbrial protein CDS	Expression Difference	1823415	1824188	774	reverse	67.83	1.46857e-68	-67.83	-3.56286	4.38631e-70
JOLNEC_17230	flagellar motor protein MotA CDS	Expression Difference	3636074	3636988	915	reverse	38.6	2.499e-39	-38.6	-3.45466	1.50715e-40
JOLNEC_10855	Putative exported protein CDS	Expression Difference	2221906	2222604	699	reverse	123.11	7.77539e-124	-123.11	-3.45356	1.25049e-125
JOLNEC_12205	Putative membrane protein CDS	Expression Difference	2514269	2514772	504	forward	37.38	4.19187e-38	-37.38	-3.41365	2.61239e-39
JOLNEC_08715	HTH cro/C1-type domain-containing protein CDS	Expression Difference	1759628	1759999	372	reverse	143.97	1.06079e-144	-143.97	-3.38826	1.37092e-146
JOLNEC_16850	PepSY-associated TM region CDS	Expression Difference	3556007	3557173	1167	forward	33.44	3.62849e-34	-33.44	-3.30847	2.50097e-35
JOLNEC_08265	Putative membrane protein CDS	Expression Difference	1666509	1666982	474	forward	77.65	2.24036e-78	-77.65	-3.30198	5.85504e-80
JOLNEC_16475	fimbrial protein CDS	Expression Difference	3471303	3471899	597	reverse	39.6	2.5312e-40	-39.6	-3.28942	1.49749e-41
JOLNEC_13265	RNA polymerase sigma factor CDS	Expression Difference	2746784	2747293	510	forward	38.16	6.99029e-39	-38.16	-3.27851	4.29615e-40
JOLNEC_04045	Xaa-Pro aminopeptidase CDS	Expression Difference	769141	770484	1344	forward	124.68	2.10865e-125	-124.68	-3.26262	3.27016e-127
JOLNEC_09590	Methyltransf-21 domain-containing protein CDS	Expression Difference	1947054	1947878	825	reverse	33.59	2.57127e-34	-33.59	-3.23647	1.76489e-35
JOLNEC_07065	phosphodiesterase CDS	Expression Difference	1410955	1411770	816	forward	99.12	7.56499e-100	-99.12	-3.22309	1.56427e-101
JOLNEC_17355	Putative N-acetyltransferase YedL CDS	Expression Difference	3659761	3660042	282	forward	124.03	9.43408e-125	-124.03	-3.19678	1.49016e-126
JOLNEC_11105	hypothetical protein CDS	Expression Difference	2274508	2274807	300	reverse	26.02	9.49942e-27	-26.02	-3.14161	7.88435e-28
JOLNEC_08315	Na+/H+ antiporter NhaA CDS	Expression Difference	1678109	1679281	1173	reverse	158.56	2.75407e-159	-158.56	-3.13166	3.00559e-161
JOLNEC_17585	JmjC domain-containing protein CDS	Expression Difference	3715668	3717284	1617	reverse	59.41	3.85197e-60	-59.41	-3.12827	1.416e-61
JOLNEC_16415	Peptidoglycan endopeptidase CDS	Expression Difference	3457890	3458348	459	forward	49.92	1.19706e-50	-49.92	-3.12198	5.56934e-52
JOLNEC_08160	transcriptional repressor CDS	Expression Difference	1647945	1648436	492	reverse	63.32	4.76277e-64	-63.32	-3.07603	1.65507e-65
JOLNEC_00560	secretion protein CDS	Expression Difference	108928	110208	1281	reverse	43.55	2.84139e-44	-43.55	-3.06074	1.52596e-45
JOLNEC_09455	sulfatase-like hydrolase/transferase CDS	Expression Difference	1914500	1915372	873	reverse	11.66	2.20049e-12	-11.66	-3.04494	3.81705e-13
JOLNEC_16855	Putative membrane protein 28 CDS	Expression Difference	3557170	3557352	183	forward	32.59	2.5678e-33	-32.59	-3.04149	1.80675e-34
JOLNEC_16270	ABC transporter ATP-binding protein CDS	Expression Difference	3391530	3392354	825	forward	39.99	1.02452e-40	-39.99	-2.99312	6.00234e-42
JOLNEC_03490	murB CDS	Expression Difference	680127	681143	1017	reverse	73.61	2.45424e-74	-73.61	-2.94815	6.9074e-76
JOLNEC_05920	heme uptake transmembrane sensor CDS	Expression Difference	1176060	1176983	924	reverse	53.36	4.31974e-54	-53.36	-2.9475	1.81126e-55
JOLNEC_02730	peptidase CDS	Expression Difference	516630	517922	1293	reverse	51.24	5.80471e-52	-51.24	-2.90885	2.59436e-53
JOLNEC_02725	Cytochrome c domain-containing protein CDS	Expression Difference	515140	516633	1494	reverse	51.08	8.27281e-52	-51.08	-2.89597	3.73013e-53
JOLNEC_12095	hypothetical protein CDS	Expression Difference	2495230	2495352	123	forward	40.86	1.37143e-41	-40.86	-2.88931	7.91664e-43
JOLNEC_04510	YeiH family putative sulfate export transporter CDS	Expression Difference	880916	881953	1038	forward	77.57	2.66182e-78	-77.57	-2.86408	7.03295e-80
JOLNEC_05915	TonB-dependent receptor CDS	Expression Difference	1173390	1175957	2568	reverse	60.36	4.41305e-61	-60.36	-2.86101	1.59691e-62
JOLNEC_12090	hypothetical protein CDS	Expression Difference	2494923	2495228	306	forward	56.37	4.25734e-57	-56.37	-2.84691	1.63838e-58
JOLNEC_13215	TonB-dependent siderophore receptor CDS	Expression Difference	2729073	2731268	2196	reverse	31.41	3.92655e-32	-31.41	-2.83611	2.84173e-33
JOLNEC_04275	Putative hemolysin/hemagglutin accessory protein CDS	Expression Difference	823426	825048	1623	reverse	50.83	1.46831e-51	-50.83	-2.82937	6.66263e-53
JOLNEC_13365	Polyferredoxin-like protein CDS	Expression Difference	2769789	2771150	1362	forward	49.72	1.89685e-50	-49.72	-2.78751	8.93403e-52
JOLNEC_00440	C4-dicarboxylate ABC transporter CDS	Expression Difference	82246	83244	999	forward	76.01	9.88331e-77	-76.01	-2.78395	2.6681e-78
JOLNEC_07040	LacI family transcriptional regulator CDS	Expression Difference	1406297	1407331	1035	forward	41.43	3.69522e-42	-41.43	-2.77031	2.10125e-43
JOLNEC_08435	DNA-binding response regulator CDS	Expression Difference	1703590	1704213	624	reverse	23.87	1.35988e-24	-23.87	-2.71035	1.21069e-25
JOLNEC_00575	Putative pilus assembly protein CDS	Expression Difference	111581	112318	738	reverse	14.17	6.83003e-15	-14.17	-2.69619	9.9057e-16
JOLNEC_02835	carbonic anhydrase CDS	Expression Difference	536906	537526	621	reverse	65.13	7.49139e-66	-65.13	-2.68723	2.40964e-67
JOLNEC_16800	D-amino acid dehydrogenase small subunit CDS	Expression Difference	3544708	3545949	1242	reverse	22.27	5.40667e-23	-22.27	-2.67797	5.09301e-24
JOLNEC_14765	nitroreductase CDS	Expression Difference	3075923	3076558	636	forward	47.6	2.50836e-48	-47.6	-2.64129	1.24626e-49
JOLNEC_04365	livF CDS	Expression Difference	849471	850181	711	forward	45.33	4.71977e-46	-45.33	-2.63467	2.4263e-47
JOLNEC_03785	hypothetical protein CDS	Expression Difference	728272	728970	699	reverse	4.38	4.13524e-05	-4.38	-2.57668	1.49876e-05
JOLNEC_16460	Fimbrial adhesin CDS	Expression Difference	3466727	3467851	1125	reverse	30.57	2.69247e-31	-30.57	-2.57142	1.995e-32
JOLNEC_02865	peptidase S8 CDS	Expression Difference	541307	542446	1140	reverse	57.43	3.7333e-58	-57.43	-2.56582	1.42599e-59
JOLNEC_11485	Adhesin CDS	Expression Difference	2350315	2352543	2229	reverse	94.97	1.0752e-95	-94.97	-2.54399	2.28504e-97
JOLNEC_11620	infA CDS	Expression Difference	2379004	2379270	267	reverse	43.36	4.38465e-44	-43.36	-2.53526	2.37995e-45
JOLNEC_12315	Aconitate hydratase A CDS	Expression Difference	2537928	2540507	2580	reverse	5.58	2.60339e-06	-5.58	-2.52998	7.91784e-07
JOLNEC_13850	DNA-binding response regulator CDS	Expression Difference	2870661	2871404	744	reverse	47.87	1.34217e-48	-47.87	-2.51165	6.62991e-50
JOLNEC_09285	reverse transcriptase family protein CDS	Expression Difference	1879213	1880190	978	reverse	51.47	3.41709e-52	-51.47	-2.51017	1.51129e-53
JOLNEC_09060	fimbrial protein CDS	Expression Difference	1830655	1831317	663	forward	43.1	7.95013e-44	-43.1	-2.50649	4.3381e-45
JOLNEC_07030	leuA CDS	Expression Difference	1403006	1404715	1710	forward	33.07	8.4402e-34	-33.07	-2.48937	5.86596e-35
JOLNEC_09460	phosphoethanolamine transferase domain-containing protein CDS	Expression Difference	1915369	1916085	717	reverse	17.59	2.56706e-18	-17.59	-2.47476	3.02268e-19
JOLNEC_09325	Ankyrin repeat-containing exported protein CDS	Expression Difference	1885741	1886304	564	reverse	1.32	0.0483884	-1.32	-2.46868	0.0298641
JOLNEC_16015	diguanylate phosphodiesterase CDS	Expression Difference	3337817	3339016	1200	forward	42.92	1.18947e-43	-42.92	-2.45889	6.55884e-45
JOLNEC_16265	ABC transporter, permease protein CDS	Expression Difference	3389867	3391525	1659	forward	28.83	1.49202e-29	-28.83	-2.44229	1.15265e-30
JOLNEC_02720	aminopeptidase CDS	Expression Difference	514085	515143	1059	reverse	55.16	6.9685e-56	-55.16	-2.43732	2.80181e-57
JOLNEC_09425	AsnC family transcriptional regulator CDS	Expression Difference	1907284	1907709	426	reverse	20	1.00861e-20	-20	-2.43563	1.05149e-21
JOLNEC_15035	flgM CDS	Expression Difference	3141670	3141957	288	reverse	35.57	2.71998e-36	-35.57	-2.42888	1.78103e-37
JOLNEC_17360	cytochrome B CDS	Expression Difference	3660108	3660782	675	forward	48.97	1.07838e-49	-48.97	-2.40141	5.203e-51
JOLNEC_04360	livG CDS	Expression Difference	848686	849474	789	forward	23.66	2.16813e-24	-23.66	-2.37984	1.94273e-25
JOLNEC_08880	amidase CDS	Expression Difference	1794035	1795444	1410	reverse	24.09	8.09953e-25	-24.09	-2.33208	7.07138e-26
JOLNEC_05910	hemin-degrading factor CDS	Expression Difference	1172287	1173333	1047	reverse	29.79	1.61018e-30	-29.79	-2.30079	1.21157e-31
JOLNEC_04875	dolichyl-phosphate-mannose--protein mannosyltransferase CDS	Expression Difference	953727	955313	1587	reverse	45.95	1.13063e-46	-45.95	-2.28192	5.68239e-48
JOLNEC_02145	sodC CDS	Expression Difference	395713	396237	525	reverse	67.24	5.79119e-68	-67.24	-2.27598	1.76297e-69
JOLNEC_11470	Putative lipoprotein CDS	Expression Difference	2346900	2347688	789	reverse	39.63	2.36402e-40	-39.63	-2.26837	1.3918e-41
JOLNEC_04345	ABC transporter substrate-binding protein CDS	Expression Difference	845707	846861	1155	forward	43.52	3.00641e-44	-43.52	-2.26475	1.62322e-45
JOLNEC_05730	pxpB CDS	Expression Difference	1133587	1134306	720	forward	41.02	9.48544e-42	-41.02	-2.18707	5.44827e-43
JOLNEC_05735	carboxylase CDS	Expression Difference	1134303	1135319	1017	forward	37.26	5.44153e-38	-37.26	-2.16754	3.40682e-39
JOLNEC_17430	aroG CDS	Expression Difference	3674139	3675212	1074	reverse	32.69	2.05766e-33	-32.69	-2.16541	1.4419e-34
JOLNEC_16730	Putative membrane-associated protease CDS	Expression Difference	3529177	3529998	822	forward	40.28	5.23208e-41	-40.28	-2.11454	3.03527e-42
JOLNEC_02715	DUF1513 domain-containing protein CDS	Expression Difference	513004	514095	1092	reverse	38.2	6.35439e-39	-38.2	-2.09797	3.88709e-40
JOLNEC_13885	Nramp family divalent metal transporter CDS	Expression Difference	2878098	2879366	1269	reverse	29.87	1.34191e-30	-29.87	-2.08639	1.002e-31
JOLNEC_02410	porin CDS	Expression Difference	455610	456179	570	reverse	18.68	2.06943e-19	-18.68	-2.08147	2.3238e-20
JOLNEC_12605	peptidylprolyl isomerase CDS	Expression Difference	2600217	2600993	777	reverse	26.27	5.42885e-27	-26.27	-2.07356	4.45908e-28
JOLNEC_00570	Putative pilus assembly protein CDS	Expression Difference	111010	111501	492	reverse	17.77	1.69184e-18	-17.77	-2.06341	1.96782e-19
JOLNEC_11070	DUF2325 domain-containing protein CDS	Expression Difference	2267662	2268258	597	reverse	49.27	5.35922e-50	-49.27	-2.05448	2.57033e-51
JOLNEC_08705	preprotein translocase subunit SecD CDS	Expression Difference	1758513	1759067	555	forward	64.21	6.15858e-65	-64.21	-2.02689	2.03399e-66
JOLNEC_02910	hydrolase CDS	Expression Difference	551000	551866	867	reverse	1.43	0.0368929	-1.43	-2.02569	0.0222396
JOLNEC_07210	ilvB CDS	Expression Difference	1445513	1447342	1830	reverse	44.73	1.85802e-45	-44.73	-2.02146	9.81839e-47
JOLNEC_00215	HNH endonuclease CDS	Expression Difference	36429	36914	486	forward	3.15	0.000708721	-3.15	-2.01918	0.000304493
JOLNEC_08700	thiC CDS	Expression Difference	1756309	1758222	1914	reverse	18.65	2.25744e-19	-18.65	-2.0099	2.54141e-20
JOLNEC_14335	hypothetical protein CDS	Expression Difference	2977198	2977368	171	reverse	13.82	1.52979e-14	-13.82	-1.99436	2.28018e-15
JOLNEC_05740	lactam utilization protein LamB CDS	Expression Difference	1135316	1136074	759	forward	23.94	1.15033e-24	-23.94	-1.99126	1.01752e-25
JOLNEC_00170	CII family transcriptional regulator CDS	Expression Difference	32467	32781	315	reverse	2.51	0.00311237	-2.51	-1.98821	0.00148468
JOLNEC_10885	MipA/OmpV family protein CDS	Expression Difference	2227449	2228213	765	forward	37.97	1.06548e-38	-37.97	-1.98118	6.60954e-40
JOLNEC_01830	rpmE,rpmE2 CDS	Expression Difference	326563	326826	264	forward	22.88	1.32375e-23	-22.88	-1.97971	1.22035e-24
JOLNEC_08680	hypothetical protein CDS	Expression Difference	1752566	1752820	255	forward	8.35	4.42586e-09	-8.35	-1.95447	9.91434e-10
JOLNEC_00705	pyrB CDS	Expression Difference	139031	140326	1296	reverse	13.46	3.44577e-14	-13.46	-1.90664	5.25475e-15
JOLNEC_08755	patatin-like phospholipase family protein CDS	Expression Difference	1766059	1767273	1215	reverse	18.55	2.80775e-19	-18.55	-1.90653	3.18513e-20
JOLNEC_16580	trxA CDS	Expression Difference	3499298	3499681	384	forward	11.89	1.29795e-12	-11.89	-1.90321	2.20674e-13
JOLNEC_00555	secretion protein CDS	Expression Difference	107402	108928	1527	reverse	13.68	2.1069e-14	-13.68	-1.88078	3.17668e-15
JOLNEC_15990	NodB-like y domain-containing protein CDS	Expression Difference	3331580	3331915	336	forward	17.41	3.85024e-18	-17.41	-1.87593	4.56677e-19
JOLNEC_14105	lexA CDS	Expression Difference	2925198	2925839	642	reverse	9.9	1.26927e-10	-9.9	-1.86932	2.50062e-11
JOLNEC_16455	filamentous hemagglutinin CDS (fhaC)	Expression Difference	3464956	3466734	1779	reverse	31.2	6.26128e-32	-31.2	-1.86814	4.58537e-33
JOLNEC_17390	NAD(P) transhydrogenase subunit alpha part 1 CDS	Expression Difference	3665640	3666245	606	forward	27.08	8.25004e-28	-27.08	-1.86633	6.58676e-29
JOLNEC_16090	aspartate/glutamate racemase family protein CDS	Expression Difference	3355820	3356560	741	forward	23.08	8.38439e-24	-23.08	-1.86077	7.70535e-25
JOLNEC_13730	Thioredoxin peroxidase CDS	Expression Difference	2849902	2850351	450	forward	49.92	1.20718e-50	-49.92	-1.85102	5.65108e-52
JOLNEC_16255	ferredoxin--NADP(+) reductase CDS	Expression Difference	3387612	3388388	777	reverse	29.05	8.96539e-30	-29.05	-1.84802	6.87467e-31
JOLNEC_02345	Putative exonuclease CDS	Expression Difference	437532	438053	522	reverse	26.7	1.98525e-27	-26.7	-1.84238	1.60781e-28
JOLNEC_16465	fimbrial biogenesis outer membrane usher protein CDS	Expression Difference	3467848	3470358	2511	reverse	26.25	5.68358e-27	-26.25	-1.83996	4.68463e-28
JOLNEC_09450	lpxE CDS	Expression Difference	1913907	1914503	597	reverse	16.2	6.35275e-17	-16.2	-1.8367	8.21005e-18
JOLNEC_16430	rpoZ CDS	Expression Difference	3459972	3460175	204	forward	22.34	4.58964e-23	-22.34	-1.83493	4.29702e-24
JOLNEC_02220	DNA-binding protein CDS	Expression Difference	411554	412030	477	forward	13.27	5.41513e-14	-13.27	-1.81624	8.30465e-15
JOLNEC_10025	diacylglycerol kinase CDS	Expression Difference	2042511	2042903	393	reverse	20.27	5.41831e-21	-20.27	-1.80886	5.57081e-22
JOLNEC_04270	ggt CDS	Expression Difference	821674	823413	1740	forward	30.56	2.75629e-31	-30.56	-1.80859	2.0502e-32
JOLNEC_04350	livH CDS	Expression Difference	846942	847823	882	forward	19.46	3.43717e-20	-19.46	-1.80757	3.68198e-21
JOLNEC_09430	rocF CDS	Expression Difference	1907897	1908820	924	forward	12.95	1.11891e-13	-12.95	-1.80294	1.73846e-14
JOLNEC_07940	fbpB CDS	Expression Difference	1602623	1604401	1779	forward	24.79	1.60449e-25	-24.79	-1.80003	1.36856e-26
JOLNEC_08685	hydroxyacid dehydrogenase CDS	Expression Difference	1752827	1754239	1413	forward	16.87	1.35584e-17	-16.87	-1.78183	1.67436e-18
JOLNEC_08290	hypothetical protein CDS	Expression Difference	1672085	1673704	1620	reverse	9.78	1.65542e-10	-9.78	-1.77901	3.29468e-11
JOLNEC_07945	lipase CDS	Expression Difference	1604394	1605461	1068	forward	10.16	6.9204e-11	-10.16	-1.77766	1.3336e-11
JOLNEC_15675	hypothetical protein CDS	Expression Difference	3268318	3268440	123	reverse	21.14	7.19202e-22	-21.14	-1.76396	7.06396e-23
JOLNEC_00565	cpaB CDS	Expression Difference	110205	111017	813	reverse	7.85	1.40712e-08	-7.85	-1.76288	3.33394e-09
JOLNEC_13745	hypothetical protein CDS	Expression Difference	2852752	2852997	246	forward	4.99	1.01318e-05	-4.99	-1.73625	3.37242e-06
JOLNEC_04355	livM CDS	Expression Difference	847827	848693	867	forward	17.77	1.70518e-18	-17.77	-1.72901	1.99313e-19
JOLNEC_15910	DUF3861 domain-containing protein CDS	Expression Difference	3314025	3314330	306	forward	9.93	1.16295e-10	-9.93	-1.72696	2.2778e-11
JOLNEC_00190	hypothetical protein CDS	Expression Difference	34539	34742	204	forward	5.11	7.81178e-06	-5.11	-1.72438	2.56878e-06
JOLNEC_15030	flagellar protein FlgN CDS	Expression Difference	3141203	3141673	471	reverse	25.4	4.00937e-26	-25.4	-1.72394	3.3968e-27
JOLNEC_05710	metal-binding protein CDS	Expression Difference	1130270	1130731	462	forward	16.87	1.34496e-17	-16.87	-1.71217	1.65706e-18
JOLNEC_14140	iscA CDS	Expression Difference	2932574	2932897	324	forward	9.54	2.89829e-10	-9.54	-1.71016	5.90979e-11
JOLNEC_01815	radC CDS	Expression Difference	324047	324724	678	forward	23.45	3.56923e-24	-23.45	-1.70833	3.23916e-25
JOLNEC_16275	Pirin CDS	Expression Difference	3392288	3393190	903	reverse	14.96	1.1005e-15	-14.96	-1.69064	1.50758e-16
JOLNEC_11225	formate dehydrogenase CDS	Expression Difference	2305288	2305548	261	reverse	9.63	2.3617e-10	-9.63	-1.6882	4.76137e-11
JOLNEC_11320	hypothetical protein CDS	Expression Difference	2325141	2325290	150	forward	29.16	6.94031e-30	-29.16	-1.68393	5.28197e-31
JOLNEC_10915	DUF2894 domain-containing protein CDS	Expression Difference	2233449	2234012	564	reverse	11.77	1.67916e-12	-11.77	-1.68387	2.8838e-13
JOLNEC_14935	lpdA CDS	Expression Difference	3118623	3120380	1758	forward	35.25	5.60656e-36	-35.25	-1.68118	3.70336e-37
JOLNEC_03775	hypothetical protein CDS	Expression Difference	727749	727907	159	reverse	1.47	0.0342526	-1.47	-1.67651	0.0204217
JOLNEC_05905	hemin ABC transporter substrate-binding protein CDS	Expression Difference	1171446	1172279	834	reverse	19.7	1.99649e-20	-19.7	-1.67632	2.10428e-21
JOLNEC_09110	Putative type IV prepilin leader peptidase CDS	Expression Difference	1843951	1844622	672	reverse	17.78	1.66824e-18	-17.78	-1.67605	1.93078e-19
JOLNEC_03125	iron ABC transporter substrate-binding protein CDS	Expression Difference	602159	603076	918	reverse	2.51	0.00306521	-2.51	-1.66483	0.00146042
JOLNEC_09065	flagellar biosynthesis protein FlgA CDS	Expression Difference	1831322	1832659	1338	reverse	21.07	8.42915e-22	-21.07	-1.64685	8.32748e-23
JOLNEC_00195	hypothetical protein CDS	Expression Difference	34821	34982	162	forward	4.65	2.23632e-05	-4.65	-1.64195	7.86115e-06
JOLNEC_08100	alpha/beta hydrolase CDS	Expression Difference	1637495	1638142	648	forward	17.51	3.08763e-18	-17.51	-1.63719	3.65336e-19
JOLNEC_15680	hypothetical protein CDS	Expression Difference	3268497	3268739	243	reverse	21.78	1.67599e-22	-21.78	-1.63311	1.5932e-23
JOLNEC_08270	5-formyltetrahydrofolate cyclo-ligase CDS	Expression Difference	1666979	1667644	666	reverse	41.5	3.17522e-42	-41.5	-1.62777	1.79644e-43
JOLNEC_14135	iscU CDS	Expression Difference	2932168	2932572	405	forward	8.11	7.72127e-09	-8.11	-1.61754	1.77398e-09
JOLNEC_00545	pilus assembly protein CDS	Expression Difference	105709	106560	852	reverse	7.6	2.49536e-08	-7.6	-1.61403	6.12015e-09
JOLNEC_08200	DUF484 domain-containing protein CDS	Expression Difference	1655817	1656491	675	reverse	34.26	5.52539e-35	-34.26	-1.60862	3.74495e-36
JOLNEC_11015	citrate transporter CDS	Expression Difference	2256625	2257998	1374	reverse	29.47	3.40725e-30	-29.47	-1.59824	2.58332e-31
JOLNEC_10930	DUF3348 domain-containing protein CDS	Expression Difference	2237840	2238535	696	reverse	13.91	1.22798e-14	-13.91	-1.58996	1.81622e-15
JOLNEC_03425	insulinase family protein CDS	Expression Difference	665805	668555	2751	forward	36.53	2.93841e-37	-36.53	-1.58967	1.90718e-38
JOLNEC_12210	amidase CDS	Expression Difference	2514800	2516572	1773	reverse	15.79	1.62384e-16	-15.79	-1.58001	2.13124e-17
JOLNEC_10285	prpB CDS	Expression Difference	2090518	2091414	897	reverse	2.32	0.00483768	-2.32	-1.57856	0.00238411
JOLNEC_03445	grpE CDS	Expression Difference	672388	672924	537	reverse	15.95	1.12227e-16	-15.95	-1.57515	1.46327e-17
JOLNEC_08430	dprA CDS	Expression Difference	1702393	1703514	1122	reverse	17.32	4.7964e-18	-17.32	-1.57272	5.78544e-19
JOLNEC_00140	hypothetical protein CDS	Expression Difference	29157	29432	276	reverse	1.19	0.0642511	-1.19	-1.57134	0.0407612
JOLNEC_14930	aceF CDS	Expression Difference	3116982	3118607	1626	forward	32.29	5.13502e-33	-32.29	-1.57011	3.64259e-34
JOLNEC_11220	methyltransferase CDS	Expression Difference	2304119	2305258	1140	reverse	17.63	2.36162e-18	-17.63	-1.568	2.77399e-19
JOLNEC_10345	DUF4880 domain-containing protein CDS	Expression Difference	2107915	2108871	957	reverse	8.99	1.01465e-09	-8.99	-1.5665	2.15052e-10
JOLNEC_09445	hypothetical protein CDS	Expression Difference	1912062	1913561	1500	reverse	14.59	2.59106e-15	-14.59	-1.5491	3.64623e-16
JOLNEC_13905	Putative membrane protein CDS	Expression Difference	2882368	2882814	447	reverse	18.82	1.52699e-19	-18.82	-1.54448	1.7103e-20
JOLNEC_00580	Putative pilus assembly protein CDS	Expression Difference	112315	113655	1341	reverse	24.14	7.18216e-25	-24.14	-1.54427	6.24984e-26
JOLNEC_14130	iscS CDS	Expression Difference	2930920	2932131	1212	forward	7.06	8.63684e-08	-7.06	-1.54135	2.24975e-08
JOLNEC_03770	Putative phage protein CDS	Expression Difference	727417	727749	333	reverse	2.4	0.00402658	-2.4	-1.53518	0.00197282
JOLNEC_04940	DUF533 domain-containing protein CDS	Expression Difference	967310	968059	750	forward	1.13	0.0736635	-1.13	-1.53412	0.0476422
JOLNEC_04525	pagP CDS	Expression Difference	884204	884788	585	forward	20.45	3.52326e-21	-20.45	-1.53157	3.59207e-22
JOLNEC_14110	aromatic amino acid aminotransferase CDS	Expression Difference	2926126	2927328	1203	reverse	17.53	2.97303e-18	-17.53	-1.53012	3.50923e-19
JOLNEC_03485	dapB CDS	Expression Difference	679307	680098	792	forward	21.25	5.58869e-22	-21.25	-1.52806	5.45708e-23
JOLNEC_11010	Putative transporter CDS	Expression Difference	2255305	2256522	1218	reverse	13.25	5.59592e-14	-13.25	-1.52359	8.61406e-15
JOLNEC_06030	ptsN CDS	Expression Difference	1198324	1198788	465	forward	29.83	1.48765e-30	-29.83	-1.51571	1.11509e-31
JOLNEC_14895	GlsB/YeaQ/YmgE family stress response membrane protein CDS	Expression Difference	3107030	3107281	252	reverse	14.66	2.16997e-15	-14.66	-1.50846	3.0225e-16
JOLNEC_10940	DUF1090 domain-containing protein CDS	Expression Difference	2240338	2240715	378	reverse	14.53	2.96547e-15	-14.53	-1.49896	4.19015e-16
JOLNEC_14585	GTP cyclohydrolase CDS	Expression Difference	3036198	3036929	732	reverse	19.25	5.59421e-20	-19.25	-1.49887	6.10511e-21
JOLNEC_03720	Hypothetical phage protein CDS	Expression Difference	719412	719906	495	reverse	2.86	0.00136502	-2.86	-1.49184	0.000612338
JOLNEC_07350	rnpA CDS	Expression Difference	1477499	1477861	363	forward	20.05	8.83416e-21	-20.05	-1.48792	9.13354e-22
JOLNEC_16890	heavy metal response regulator transcription factor CDS	Expression Difference	3562805	3563476	672	reverse	14.07	8.60609e-15	-14.07	-1.4864	1.25804e-15
JOLNEC_14515	MarR family transcriptional regulator CDS	Expression Difference	3022001	3022555	555	reverse	10.3	5.00414e-11	-10.3	-1.47884	9.55702e-12
JOLNEC_02360	Putative membrane protein CDS	Expression Difference	443341	443991	651	forward	9.32	4.77598e-10	-9.32	-1.47623	9.94424e-11
JOLNEC_16790	impB/mucB/samB family CDS	Expression Difference	3540244	3541542	1299	forward	4.06	8.69273e-05	-4.06	-1.47493	3.26539e-05
JOLNEC_11550	acetate kinase CDS	Expression Difference	2366509	2367696	1188	reverse	8.21	6.13487e-09	-8.21	-1.47455	1.3866e-09
JOLNEC_12615	msrB CDS	Expression Difference	2601861	2602295	435	reverse	18.98	1.03856e-19	-18.98	-1.47373	1.15727e-20
JOLNEC_07070	Putative N-acetyltransferase YedL CDS	Expression Difference	1411945	1412262	318	reverse	22.73	1.84331e-23	-22.73	-1.47181	1.70461e-24
JOLNEC_08145	hslV CDS	Expression Difference	1645103	1645642	540	reverse	11.69	2.01994e-12	-11.69	-1.47144	3.48646e-13
JOLNEC_14705	DNA-binding protein CDS	Expression Difference	3063835	3065295	1461	reverse	8.63	2.35262e-09	-8.63	-1.46661	5.19577e-10
JOLNEC_04410	LysR-family transcriptional regulator CDS	Expression Difference	859201	860124	924	forward	18.42	3.76453e-19	-18.42	-1.45585	4.29213e-20
JOLNEC_07925	DNA-binding response regulator CDS	Expression Difference	1598182	1598799	618	forward	13.96	1.0935e-14	-13.96	-1.45284	1.61419e-15
JOLNEC_13315	filamentous hemagglutinin N-terminal domain-containing protein CDS	Expression Difference	2760947	2761732	786	reverse	9.03	9.35132e-10	-9.03	-1.43644	1.97661e-10
JOLNEC_02660	Peptidyl-prolyl cis-trans isomerase CDS	Expression Difference	503108	503614	507	forward	29.08	8.33147e-30	-29.08	-1.42922	6.36465e-31
JOLNEC_17630	GntR-family transcriptional regulator CDS	Expression Difference	3726485	3728029	1545	reverse	22.27	5.42466e-23	-22.27	-1.42172	5.12554e-24
JOLNEC_16785	imuA CDS	Expression Difference	3539412	3540158	747	forward	1.16	0.0697668	-1.16	-1.41987	0.0448415
JOLNEC_03520	acnA,acnD CDS	Expression Difference	685221	687830	2610	forward	9.42	3.82177e-10	-9.42	-1.41645	7.89159e-11
JOLNEC_03745	terminase small subunit CDS	Expression Difference	725034	725618	585	reverse	3.49	0.000323852	-3.49	-1.41591	0.000130862
JOLNEC_17170	rpsT CDS	Expression Difference	3624735	3624998	264	forward	6.06	8.78364e-07	-6.06	-1.41355	2.49988e-07
JOLNEC_11545	fabI CDS	Expression Difference	2365742	2366512	771	reverse	6.8	1.56728e-07	-6.8	-1.41353	4.16351e-08
JOLNEC_02385	DUF2863 domain-containing protein CDS	Expression Difference	451081	452274	1194	forward	16.63	2.36203e-17	-16.63	-1.41164	2.95084e-18
JOLNEC_09105	kch CDS	Expression Difference	1842712	1843884	1173	forward	25.94	1.15024e-26	-25.94	-1.41135	9.57982e-28
JOLNEC_16020	DNA-binding response regulator CDS	Expression Difference	3339443	3340066	624	forward	15.88	1.31961e-16	-15.88	-1.40684	1.72436e-17
JOLNEC_04035	TetR-family transcriptional regulator CDS	Expression Difference	767246	767848	603	forward	11.27	5.37864e-12	-11.27	-1.40601	9.62347e-13
JOLNEC_05895	hmuV CDS	Expression Difference	1169673	1170458	786	reverse	12.29	5.07561e-13	-12.29	-1.40335	8.35245e-14
JOLNEC_09300	hypothetical protein CDS	Expression Difference	1881285	1881650	366	reverse	10.77	1.71441e-11	-10.77	-1.40151	3.13636e-12
JOLNEC_14925	aceE CDS	Expression Difference	3114259	3116964	2706	forward	30.86	1.39378e-31	-30.86	-1.39747	1.02873e-32
JOLNEC_06155	xth CDS	Expression Difference	1221726	1222508	783	reverse	14.69	2.03001e-15	-14.69	-1.39539	2.80424e-16
JOLNEC_16815	glutamyl-tRNA amidotransferase CDS	Expression Difference	3547887	3548348	462	forward	16.67	2.13014e-17	-16.67	-1.39187	2.64892e-18
JOLNEC_10715	glyQ CDS	Expression Difference	2180327	2181232	906	reverse	12.46	3.44562e-13	-12.46	-1.38942	5.55138e-14
JOLNEC_05120	ribosome-associated protein CDS	Expression Difference	1001699	1002253	555	forward	25.8	1.58912e-26	-25.8	-1.38904	1.32807e-27
JOLNEC_00550	pilus assembly protein CDS	Expression Difference	106557	107405	849	reverse	9.13	7.48147e-10	-9.13	-1.38806	1.57708e-10
JOLNEC_06025	hypothetical protein CDS	Expression Difference	1198184	1198324	141	forward	6.62	2.39902e-07	-6.62	-1.38686	6.45572e-08
JOLNEC_17725	maf CDS	Expression Difference	3747634	3748239	606	forward	19.96	1.08621e-20	-19.96	-1.37855	1.1355e-21
JOLNEC_00345	GNAT family N-acetyltransferase CDS	Expression Difference	63888	64394	507	reverse	12.58	2.64417e-13	-12.58	-1.37804	4.19939e-14
JOLNEC_14450	Chromate transporter CDS	Expression Difference	3007936	3008310	375	forward	8.87	1.34469e-09	-8.87	-1.37248	2.88864e-10
JOLNEC_12950	NlpC/P60 family CDS	Expression Difference	2669939	2670595	657	reverse	19.3	5.03075e-20	-19.3	-1.35812	5.44685e-21
JOLNEC_10020	FAD-dependent oxidoreductase CDS	Expression Difference	2041127	2042434	1308	reverse	24.89	1.29154e-25	-24.89	-1.35275	1.09792e-26
JOLNEC_10400	acyl-CoA reductase CDS	Expression Difference	2118197	2119660	1464	reverse	15.43	3.73658e-16	-15.43	-1.34884	5.0329e-17
JOLNEC_10810	poxB CDS	Expression Difference	2211133	2212866	1734	reverse	12.37	4.29197e-13	-12.37	-1.34634	7.00126e-14
JOLNEC_10405	Acyl-protein synthetase CDS	Expression Difference	2119657	2120763	1107	reverse	14.33	4.66601e-15	-14.33	-1.34525	6.64659e-16
JOLNEC_11360	acid phosphatase CDS	Expression Difference	2327053	2327763	711	reverse	14.62	2.42345e-15	-14.62	-1.34473	3.38253e-16
JOLNEC_16050	asd CDS	Expression Difference	3349371	3350255	885	forward	20.85	1.42122e-21	-20.85	-1.33079	1.42449e-22
JOLNEC_00470	leuB CDS	Expression Difference	88220	89296	1077	reverse	24.18	6.64063e-25	-24.18	-1.3259	5.75953e-26
JOLNEC_08035	Putative filamentous surface protein CDS	Expression Difference	1624975	1626717	1743	forward	14.17	6.73294e-15	-14.17	-1.3225	9.72622e-16
JOLNEC_05725	glyoxalase CDS	Expression Difference	1133128	1133559	432	forward	16.48	3.32776e-17	-16.48	-1.3197	4.20509e-18
JOLNEC_08150	dksA CDS	Expression Difference	1645924	1646388	465	reverse	16.63	2.36209e-17	-16.63	-1.31463	2.95771e-18
JOLNEC_10375	hypothetical protein CDS	Expression Difference	2114450	2114689	240	reverse	4.24	5.70948e-05	-4.24	-1.31385	2.10211e-05
JOLNEC_04065	purH CDS	Expression Difference	773136	774725	1590	forward	26.85	1.4117e-27	-26.85	-1.31343	1.13926e-28
JOLNEC_04770	TYR-PHOSPHATASE-2 domain-containing protein CDS	Expression Difference	934031	934744	714	forward	20.37	4.27294e-21	-20.37	-1.31001	4.36866e-22
JOLNEC_13835	hypothetical protein CDS	Expression Difference	2868550	2868783	234	reverse	6.7	1.98209e-07	-6.7	-1.30939	5.31099e-08
JOLNEC_13620	ompA CDS	Expression Difference	2824698	2825282	585	reverse	14.95	1.10989e-15	-14.95	-1.30845	1.52363e-16
JOLNEC_02810	L-threonylcarbamoyladenylate synthase CDS	Expression Difference	533427	534053	627	reverse	19.45	3.53671e-20	-19.45	-1.30593	3.79877e-21
JOLNEC_06650	DUF3717 domain-containing protein CDS	Expression Difference	1328660	1328875	216	forward	12.05	8.96468e-13	-12.05	-1.30583	1.50355e-13
JOLNEC_06135	gatC CDS	Expression Difference	1217314	1217622	309	forward	5.55	2.78889e-06	-5.55	-1.30156	8.53806e-07
JOLNEC_06150	pyrE CDS	Expression Difference	1220965	1221627	663	reverse	18.24	5.73377e-19	-18.24	-1.29331	6.55382e-20
JOLNEC_02860	hypothetical protein CDS	Expression Difference	541110	541205	96	reverse	4.47	3.41104e-05	-4.47	-1.27737	1.2255e-05
JOLNEC_02200	rpmG CDS	Expression Difference	407988	408155	168	forward	19.29	5.11176e-20	-19.29	-1.27323	5.56392e-21
JOLNEC_12310	GntR family transcriptional regulator CDS	Expression Difference	2536949	2537839	891	reverse	15.39	4.10849e-16	-15.39	-1.27147	5.54564e-17
JOLNEC_03415	hypothetical protein CDS	Expression Difference	665200	665520	321	reverse	17.01	9.86551e-18	-17.01	-1.27034	1.20981e-18
JOLNEC_11005	GNAT family N-acetyltransferase CDS	Expression Difference	2254772	2255221	450	reverse	10.86	1.38063e-11	-10.86	-1.27024	2.51384e-12
JOLNEC_04870	GtrA family protein CDS	Expression Difference	953330	953791	462	forward	13.75	1.77839e-14	-13.75	-1.26566	2.66095e-15
JOLNEC_06785	ABC transporter ATP-binding protein CDS	Expression Difference	1361419	1362255	837	forward	20.23	5.86783e-21	-20.23	-1.26486	6.04983e-22
JOLNEC_14030	Putative haemolysin CDS	Expression Difference	2908270	2908503	234	forward	19.09	8.06088e-20	-19.09	-1.2644	8.88965e-21
JOLNEC_07015	bacterioferritin CDS	Expression Difference	1400255	1400533	279	forward	11.05	9.01135e-12	-11.05	-1.26432	1.62266e-12
JOLNEC_06925	gstA CDS	Expression Difference	1382602	1383213	612	forward	16.34	4.60156e-17	-16.34	-1.26206	5.89401e-18
JOLNEC_14445	hypothetical protein CDS	Expression Difference	3007769	3007939	171	forward	8.98	1.05279e-09	-8.98	-1.26044	2.24346e-10
JOLNEC_16250	ridA CDS	Expression Difference	3386633	3387019	387	reverse	12.49	3.22246e-13	-12.49	-1.25708	5.1826e-14
JOLNEC_15720	Haem degrading protein HbpS-like CDS	Expression Difference	3277533	3278024	492	forward	21.1	8.03352e-22	-21.1	-1.25543	7.91355e-23
JOLNEC_14700	gorA CDS	Expression Difference	3062360	3063718	1359	reverse	19.35	4.48677e-20	-19.35	-1.25515	4.8321e-21
JOLNEC_12375	acyl-CoA--6-aminopenicillanic acid acyltransferase CDS	Expression Difference	2552560	2553690	1131	reverse	1.32	0.0476427	-1.32	-1.24456	0.0293628
JOLNEC_03480	SmpA / OmlA family CDS	Expression Difference	678759	679289	531	forward	11.67	2.11391e-12	-11.67	-1.24193	3.66079e-13
JOLNEC_01530	ndk CDS	Expression Difference	256067	256492	426	reverse	12.64	2.31002e-13	-12.64	-1.24063	3.65544e-14
JOLNEC_15835	DUF3298 domain-containing protein CDS	Expression Difference	3297690	3298505	816	forward	15.62	2.4163e-16	-15.62	-1.24042	3.19213e-17
JOLNEC_08650	rhodanese-like domain-containing protein CDS	Expression Difference	1746876	1747298	423	reverse	21.31	4.87844e-22	-21.31	-1.23618	4.72152e-23
JOLNEC_13900	dut CDS	Expression Difference	2881880	2882329	450	reverse	16.08	8.28646e-17	-16.08	-1.23536	1.07567e-17
JOLNEC_05900	iron ABC transporter CDS	Expression Difference	1170458	1171462	1005	reverse	7.94	1.1561e-08	-7.94	-1.2347	2.71261e-09
JOLNEC_02195	rpmB CDS	Expression Difference	407674	407910	237	forward	23.89	1.29834e-24	-23.89	-1.23286	1.15218e-25
JOLNEC_08675	GntR-family transcriptional regulator CDS	Expression Difference	1752127	>1752585	>459	forward	3.49	0.000325539	-3.49	-1.22715	0.00013173
JOLNEC_10355	hypothetical protein CDS	Expression Difference	2109686	2110180	495	reverse	5.54	2.85858e-06	-5.54	-1.22565	8.77605e-07
JOLNEC_03115	Putative iron ABC transporter, permease protein CDS	Expression Difference	600211	601167	957	reverse	3.26	0.000549021	-3.26	-1.22168	0.000230992
JOLNEC_14690	Lipoprotein CDS	Expression Difference	3060619	3060948	330	reverse	18.82	1.52699e-19	-18.82	-1.22144	1.70663e-20
JOLNEC_12085	hypothetical protein CDS	Expression Difference	2494777	2494902	126	forward	4.87	1.34423e-05	-4.87	-1.2214	4.55156e-06
JOLNEC_11000	RanBP2-type domain-containing protein CDS	Expression Difference	2254460	2254768	309	forward	11.99	1.02763e-12	-11.99	-1.22134	1.7324e-13
JOLNEC_16480	Filamentous hemagglutinin/adhesin CDS (fhaL)	Expression Difference	3472422	3480302	7881	reverse	17.2	6.32044e-18	-17.2	-1.22035	7.66004e-19
JOLNEC_14455	chromate efflux transporter CDS	Expression Difference	<3008365	3009156	>792	forward	8.68	2.08554e-09	-8.68	-1.21963	4.56998e-10
JOLNEC_13735	Alkyl hydroperoxide reductase C CDS	Expression Difference	2850302	2850544	243	forward	23.19	6.4401e-24	-23.19	-1.21876	5.90003e-25
JOLNEC_14855	ubiC CDS	Expression Difference	3097768	3098364	597	reverse	9.67	2.11877e-10	-9.67	-1.21834	4.25335e-11
JOLNEC_11205	SDR family oxidoreductase CDS	Expression Difference	2298677	2299381	705	reverse	15.5	3.17501e-16	-15.5	-1.21228	4.24915e-17
JOLNEC_06440	yaiI CDS	Expression Difference	1280073	1280537	465	reverse	12.63	2.35818e-13	-12.63	-1.21045	3.73842e-14
JOLNEC_14530	MerR-family transcriptional regulator CDS	Expression Difference	3026507	3027544	1038	reverse	12.46	3.44601e-13	-12.46	-1.20938	5.56192e-14
JOLNEC_15915	ferric-enterobactin hydrolase CDS	Expression Difference	3314355	3315209	855	reverse	5.51	3.05533e-06	-5.51	-1.20189	9.45027e-07
JOLNEC_13740	Putative radical SAM protein CDS	Expression Difference	2851055	2852644	1590	forward	1.64	0.0230019	-1.64	-1.2	0.0132185
JOLNEC_05525	glnQ CDS	Expression Difference	1089091	1089831	741	reverse	9.8	1.568e-10	-9.8	-1.19569	3.11168e-11
JOLNEC_11315	bioB CDS	Expression Difference	2323531	2324502	972	reverse	9.46	3.44534e-10	-9.46	-1.19419	7.05494e-11
JOLNEC_04005	DUF4440 domain-containing protein CDS	Expression Difference	759135	759557	423	forward	11.63	2.36027e-12	-11.63	-1.19093	4.11454e-13
JOLNEC_11380	magnesium/cobalt efflux protein CDS	Expression Difference	2330994	2331866	873	forward	11.43	3.75468e-12	-11.43	-1.18828	6.63161e-13
JOLNEC_02805	site-2 protease family protein CDS	Expression Difference	532696	533376	681	reverse	19.18	6.67798e-20	-19.18	-1.18811	7.34539e-21
JOLNEC_04090	ruvB CDS	Expression Difference	776976	778049	1074	forward	8.33	4.62628e-09	-8.33	-1.18756	1.03899e-09
JOLNEC_15820	glutathione peroxidase CDS	Expression Difference	3296007	3296501	495	forward	11.35	4.46572e-12	-11.35	-1.18667	7.93877e-13
JOLNEC_09395	hutG CDS	Expression Difference	1899868	1900659	792	reverse	10.13	7.44315e-11	-10.13	-1.18628	1.44075e-11
JOLNEC_14420	guaB CDS	Expression Difference	2998960	3000420	1461	forward	20.87	1.33768e-21	-20.87	-1.1855	1.33692e-22
JOLNEC_07345	rpmH CDS	Expression Difference	1477244	1477378	135	forward	8.71	1.96081e-09	-8.71	-1.18138	4.29103e-10
JOLNEC_10385	nitrate ABC transporter substrate-binding protein CDS	Expression Difference	2115680	2116690	1011	reverse	5.92	1.19968e-06	-5.92	-1.18011	3.49361e-07
JOLNEC_02680	inositol monophosphatase CDS	Expression Difference	507107	508009	903	reverse	14.6	2.53213e-15	-14.6	-1.17865	3.54876e-16
JOLNEC_09170	General secretion pathway protein C CDS	Expression Difference	1855181	1855606	426	reverse	5.48	3.30047e-06	-5.48	-1.17675	1.02654e-06
JOLNEC_03405	moxR CDS	Expression Difference	663146	664012	867	forward	11.39	4.04637e-12	-11.39	-1.16813	7.17005e-13
JOLNEC_14905	oligopeptidase A CDS	Expression Difference	3108315	3110369	2055	reverse	11.83	1.49544e-12	-11.83	-1.16738	2.55539e-13
JOLNEC_13595	transcriptional regulator CDS	Expression Difference	2820737	2821006	270	reverse	2.97	0.00107179	-2.97	-1.1662	0.000475257
JOLNEC_15705	hypothetical protein CDS	Expression Difference	3275536	3275985	450	forward	6.58	2.63244e-07	-6.58	-1.15812	7.1141e-08
JOLNEC_02545	ATP-dependent DNA helicase CDS	Expression Difference	479091	481148	2058	reverse	3.13	0.000736854	-3.13	-1.15198	0.00031785
JOLNEC_10835	fumC CDS	Expression Difference	2217666	2219054	1389	forward	19.29	5.09092e-20	-19.29	-1.15175	5.52661e-21
JOLNEC_02340	NTP pyrophosphatase, house-cleaning of non-canonical NTPs CDS	Expression Difference	437168	437521	354	reverse	10.69	2.05646e-11	-10.69	-1.14801	3.79755e-12
JOLNEC_03165	PINc domain-containing protein CDS	Expression Difference	607949	608464	516	forward	6.45	3.51009e-07	-6.45	-1.14324	9.6472e-08
JOLNEC_01635	MOSC domain-containing protein CDS	Expression Difference	279520	280428	909	reverse	10.61	2.44384e-11	-10.61	-1.14217	4.54798e-12
JOLNEC_11865	CRM domain-containing protein CDS	Expression Difference	2439087	2439680	594	reverse	15.45	3.55242e-16	-15.45	-1.14181	4.77464e-17
JOLNEC_13955	purN CDS	Expression Difference	2892626	2893294	669	forward	17.32	4.73181e-18	-17.32	-1.14022	5.69394e-19
JOLNEC_15725	hypothetical protein CDS	Expression Difference	3277987	3278304	318	reverse	17.84	1.44875e-18	-17.84	-1.13763	1.6726e-19
JOLNEC_13445	rfbB CDS	Expression Difference	2788669	2789724	1056	reverse	12	9.93064e-13	-12	-1.13754	1.67127e-13
JOLNEC_12560	ahpC CDS	Expression Difference	2586830	2587378	549	reverse	9.87	1.34348e-10	-9.87	-1.13559	2.65841e-11
JOLNEC_06190	Glutamate--cysteine ligase CDS	Expression Difference	1229314	1231191	1878	forward	21.49	3.23465e-22	-21.49	-1.13471	3.09345e-23
JOLNEC_05890	MarR family transcriptional regulator CDS	Expression Difference	1169206	1169667	462	forward	15.56	2.77218e-16	-15.56	-1.13429	3.68616e-17
JOLNEC_11120	Putative cell wall degrading peptidase CDS	Expression Difference	2277310	2278062	753	forward	14.19	6.4847e-15	-14.19	-1.13078	9.349e-16
JOLNEC_15985	ABC transporter, solute-binding protein CDS	Expression Difference	3330339	3331097	759	reverse	18.55	2.78627e-19	-18.55	-1.12995	3.15276e-20
JOLNEC_07165	gluQRS CDS	Expression Difference	1433453	1434328	876	forward	12.56	2.73663e-13	-12.56	-1.12901	4.37767e-14
JOLNEC_05575	SAM-dependent methyltransferase CDS	Expression Difference	1101778	1102542	765	forward	9.34	4.5688e-10	-9.34	-1.12824	9.49974e-11
JOLNEC_01720	ZIP family metal transporter CDS	Expression Difference	302939	303775	837	reverse	11.51	3.07563e-12	-11.51	-1.12436	5.39693e-13
JOLNEC_05605	protein-L-isoaspartate O-methyltransferase CDS	Expression Difference	1111479	1112159	681	forward	10.58	2.60873e-11	-10.58	-1.12281	4.87732e-12
JOLNEC_10840	AEC family transporter CDS	Expression Difference	2219094	2219993	900	reverse	10.23	5.94446e-11	-10.23	-1.12192	1.14041e-11
JOLNEC_09945	MOSC-N domain-containing protein CDS	Expression Difference	2028132	2028536	405	forward	8.65	2.24633e-09	-8.65	-1.12042	4.94811e-10
JOLNEC_02915	AsnC/Lrp-family transcriptional regulator CDS	Expression Difference	552038	552460	423	reverse	3.38	0.00042056	-3.38	-1.11781	0.0001732
JOLNEC_09375	pip CDS	Expression Difference	1895809	1896750	942	reverse	12.78	1.67395e-13	-12.78	-1.11621	2.62966e-14
JOLNEC_04020	galU CDS	Expression Difference	762385	763224	840	forward	12.49	3.21464e-13	-12.49	-1.11578	5.16078e-14
JOLNEC_10095	hypothetical protein CDS	Expression Difference	2055160	2055417	258	forward	2.42	0.00378266	-2.42	-1.11407	0.00183606
JOLNEC_12370	peptide ABC transporter substrate-binding protein CDS	Expression Difference	2551027	2552535	1509	reverse	3.56	0.000277159	-3.56	-1.11307	0.000110959
JOLNEC_11560	DUF3141 domain-containing protein CDS	Expression Difference	2368652	2371300	2649	reverse	4.65	2.25966e-05	-4.65	-1.1117	7.95619e-06
JOLNEC_13295	trpS CDS	Expression Difference	2753185	2754507	1323	forward	18.08	8.26674e-19	-18.08	-1.10989	9.4728e-20
JOLNEC_02840	alkylhydroperoxidase CDS	Expression Difference	537851	538180	330	reverse	11.86	1.38783e-12	-11.86	-1.1078	2.36752e-13
JOLNEC_07215	lrp CDS	Expression Difference	1447421	1447903	483	forward	7.2	6.37025e-08	-7.2	-1.1058	1.63739e-08
JOLNEC_00680	recA CDS	Expression Difference	132128	133189	1062	reverse	6.78	1.64378e-07	-6.78	-1.10529	4.37619e-08
JOLNEC_01280	Phage protein CDS	Expression Difference	215690	215968	279	forward	4.65	2.25202e-05	-4.65	-1.10172	7.92282e-06
JOLNEC_10925	Putative membrane protein CDS	Expression Difference	2234652	2237843	3192	reverse	6	1.0013e-06	-6	-1.09967	2.87564e-07
JOLNEC_03410	VWA domain containing CoxE-like protein CDS	Expression Difference	664018	665190	1173	forward	15.2	6.26312e-16	-15.2	-1.09865	8.48993e-17
JOLNEC_00260	DNA cytosine methyltransferase CDS	Expression Difference	41994	43028	1035	forward	2.23	0.0058365	-2.23	-1.09696	0.00291155
JOLNEC_03805	CII family transcriptional regulator CDS	Expression Difference	730578	730910	333	reverse	2.4	0.00394892	-2.4	-1.09696	0.00192683
JOLNEC_08375	crp CDS	Expression Difference	1691365	1692063	699	forward	14.09	8.1771e-15	-14.09	-1.09511	1.19063e-15
JOLNEC_08075	biotin--[acetyl-CoA-carboxylase] ligase CDS	Expression Difference	1633080	1633907	828	reverse	8.16	6.99618e-09	-8.16	-1.09496	1.60338e-09
JOLNEC_07100	metC CDS	Expression Difference	1417609	1418799	1191	reverse	10.81	1.53542e-11	-10.81	-1.093	2.80009e-12
JOLNEC_06460	GntR family transcriptional regulator CDS	Expression Difference	1283183	1283878	696	reverse	14.01	9.72954e-15	-14.01	-1.0895	1.42506e-15
JOLNEC_16165	DNA starvation/stationary phase protection protein CDS	Expression Difference	3370028	3370528	501	reverse	20.05	8.84483e-21	-20.05	-1.08842	9.16997e-22
JOLNEC_13105	Putative N-acetyltransferase YedL CDS	Expression Difference	2705795	2705983	189	reverse	4.7	1.97246e-05	-4.7	-1.08727	6.86565e-06
JOLNEC_03500	dsbG CDS	Expression Difference	681905	682684	780	reverse	12.83	1.47243e-13	-12.83	-1.08497	2.30041e-14
JOLNEC_00475	leuD CDS	Expression Difference	89352	90002	651	reverse	10.49	3.21125e-11	-10.49	-1.08337	6.06835e-12
JOLNEC_05315	hydroxymethylpyrimidine/phosphomethylpyrimidine kinase CDS	Expression Difference	1043002	1043811	810	forward	15.59	2.57448e-16	-15.59	-1.08256	3.40848e-17
JOLNEC_11790	ybaB CDS	Expression Difference	2422681	2423007	327	forward	15.21	6.20781e-16	-15.21	-1.07459	8.39713e-17
JOLNEC_15570	Integrase CDS	Expression Difference	3249748	3250860	1113	forward	3.12	0.000754435	-3.12	-1.07447	0.000325868
JOLNEC_10735	MaoC family dehydratase N-terminal domain-containing protein CDS	Expression Difference	2196576	2197400	825	forward	7.79	1.62877e-08	-7.79	-1.07359	3.88716e-09
JOLNEC_10920	OmpA family CDS	Expression Difference	2234005	2234655	651	reverse	6.18	6.67811e-07	-6.18	-1.07173	1.88529e-07
JOLNEC_16990	YifB family Mg chelatase-like AAA ATPase CDS	Expression Difference	3580091	3581374	1284	reverse	12.01	9.72907e-13	-12.01	-1.07168	1.63455e-13
JOLNEC_06570	Putative exported protein CDS	Expression Difference	1308409	1309377	969	forward	1.81	0.0155808	-1.81	-1.07085	0.00859139
JOLNEC_13910	SNARE associated Golgi protein CDS	Expression Difference	2882826	2883461	636	reverse	11.05	8.98394e-12	-11.05	-1.06767	1.61515e-12
JOLNEC_17200	argG CDS	Expression Difference	3629000	3630331	1332	forward	15.54	2.85613e-16	-15.54	-1.06548	3.80598e-17
JOLNEC_12065	NAD-dependent succinate-semialdehyde dehydrogenase CDS	Expression Difference	2490264	2491697	1434	reverse	2.57	0.00267337	-2.57	-1.06343	0.00125684
JOLNEC_08130	ATP:cob(I)alamin adenosyltransferase CDS	Expression Difference	1642643	1643206	564	reverse	15.5	3.1937e-16	-15.5	-1.06229	4.28333e-17
JOLNEC_16975	rplT CDS	Expression Difference	3578930	3579289	360	reverse	14.66	2.16997e-15	-14.66	-1.05861	3.01991e-16
JOLNEC_12770	AraC family transcriptional regulator CDS	Expression Difference	2633047	2633850	804	reverse	6.36	4.35611e-07	-6.36	-1.05837	1.20635e-07
JOLNEC_08445	kynU CDS	Expression Difference	1705014	1706264	1251	forward	9.97	1.07668e-10	-9.97	-1.0554	2.10265e-11
JOLNEC_14070	tig CDS	Expression Difference	2914339	2915649	1311	forward	11.7	1.98123e-12	-11.7	-1.04951	3.41395e-13
JOLNEC_12910	DNA polymerase III subunit chi CDS	Expression Difference	2660747	2661184	438	reverse	7.72	1.90584e-08	-7.72	-1.04715	4.59219e-09
JOLNEC_01685	rho CDS	Expression Difference	290287	291543	1257	forward	13.82	1.49673e-14	-13.82	-1.0457	2.22661e-15
JOLNEC_16720	carboxypeptidase regulatory-like domain-containing protein CDS	Expression Difference	3528117	3528557	441	forward	11.1	7.97257e-12	-11.1	-1.04358	1.43103e-12
JOLNEC_04000	zinc-finger domain-containing protein CDS	Expression Difference	758909	759112	204	forward	5.33	4.72406e-06	-5.33	-1.03971	1.50323e-06
JOLNEC_05690	Tim44 domain-containing protein CDS	Expression Difference	1126053	1127039	987	reverse	4.71	1.95434e-05	-4.71	-1.03764	6.79696e-06
JOLNEC_10330	DUF3325 domain-containing protein CDS	Expression Difference	2103114	2103452	339	reverse	1.93	0.0117009	-1.93	-1.03602	0.00621336
JOLNEC_04820	pal CDS	Expression Difference	943644	944141	498	forward	13.46	3.47481e-14	-13.46	-1.03092	5.30901e-15
JOLNEC_04965	helix-turn-helix transcriptional regulator CDS	Expression Difference	972208	972543	336	forward	6.57	2.66459e-07	-6.57	-1.03079	7.20862e-08
JOLNEC_06425	rpe CDS	Expression Difference	1276831	1277556	726	forward	9.29	5.08411e-10	-9.29	-1.02955	1.06004e-10
JOLNEC_11190	hypothetical protein CDS	Expression Difference	2296962	2297336	375	forward	9.61	2.47953e-10	-9.61	-1.02906	5.00605e-11
JOLNEC_02585	3-hydroxyacyl-CoA dehydrogenase CDS	Expression Difference	489462	492095	2634	forward	6.72	1.91958e-07	-6.72	-1.0285	5.12697e-08
JOLNEC_06990	RNA helicase CDS	Expression Difference	1394731	1396194	1464	forward	5.44	3.66287e-06	-5.44	-1.02731	1.14452e-06
JOLNEC_09345	glutathione S-transferase CDS	Expression Difference	1891627	1892247	621	reverse	8.9	1.27047e-09	-8.9	-1.02192	2.72557e-10
JOLNEC_15790	hypothetical protein CDS	Expression Difference	3291343	3291522	180	reverse	11.52	3.01297e-12	-11.52	-1.02013	5.27833e-13
JOLNEC_03525	prpF CDS	Expression Difference	687875	689053	1179	forward	5.31	4.89274e-06	-5.31	-1.01981	1.56253e-06
JOLNEC_11440	upp CDS	Expression Difference	2342441	2343079	639	forward	13.81	1.53312e-14	-13.81	-1.01967	2.28955e-15
JOLNEC_12810	maf CDS	Expression Difference	2642462	2643055	594	reverse	9.18	6.57685e-10	-9.18	-1.01946	1.3845e-10
JOLNEC_02820	Putative N-acetyltransferase YedL CDS	Expression Difference	535207	535764	558	forward	13.66	2.20397e-14	-13.66	-1.01506	3.32938e-15
JOLNEC_07170	DUF4401 domain-containing protein CDS	Expression Difference	1434325	1436883	2559	reverse	12.17	6.83315e-13	-12.17	-1.01403	1.12839e-13
JOLNEC_15905	PadR-family transcriptional regulator CDS	Expression Difference	3313507	3314010	504	forward	2.44	0.00361945	-2.44	-1.01387	0.00175048
JOLNEC_02535	Nuclease CDS	Expression Difference	477458	478006	549	reverse	4.16	6.9728e-05	-4.16	-1.01327	2.60128e-05
JOLNEC_10015	pyrF CDS	Expression Difference	2040303	2041121	819	reverse	10.03	9.25002e-11	-10.03	-1.01095	1.79581e-11
JOLNEC_05845	ada CDS	Expression Difference	1160197	1161273	1077	reverse	6.07	8.56816e-07	-6.07	-1.0096	2.43609e-07
JOLNEC_05320	thiE CDS	Expression Difference	1043808	1044521	714	forward	7.78	1.65887e-08	-7.78	-1.00898	3.96853e-09
JOLNEC_13615	ubiG CDS	Expression Difference	2823898	2824623	726	reverse	10.01	9.69677e-11	-10.01	-1.00553	1.8909e-11
JOLNEC_09805	tetratricopeptide repeat protein CDS	Expression Difference	1997398	1999281	1884	forward	13	9.92287e-14	-13	-1.00302	1.53887e-14
JOLNEC_12725	flavodoxin CDS	Expression Difference	2623201	2623719	519	reverse	7.64	2.27334e-08	-7.64	-1.00167	5.52339e-09

## Sheet: 9b6_TBvsCDM>1
Table S3: Mutant 9b6 B. avium in TB versus CDM greater than 2 fold increase
locus_tag	Name	Type	Minimum	Maximum	Length	Direction	Differential Expression Absolute Confidence	Differential Expression Confidence	Differential Expression Log2 Ratio	Differential Expression p-value
JOLNEC_14955	flhD CDS	Expression Difference	3124680	3125003	324	forward	159.75	159.75	5.91702	7.18e-163
JOLNEC_14960	flhC CDS	Expression Difference	3125032	3125604	573	forward	78.02	78.02	4.455	1.2e-80
JOLNEC_12935	mmsA CDS	Expression Difference	2666235	2667728	1494	forward	207.64	207.64	4.3473	7.27e-211
JOLNEC_12930	livK CDS	Expression Difference	2664969	2666177	1209	forward	147.66	147.66	4.07681	9.4e-151
JOLNEC_08030	carbon monoxide dehydrogenase CDS	Expression Difference	1624225	1624788	564	reverse	78.18	78.18	3.97414	7.9e-81
JOLNEC_04305	hemolysin BL-binding protein CDS	Expression Difference	832801	834414	1614	reverse	22.95	22.95	3.85284	5.6e-25
JOLNEC_11640	tripartite tricarboxylate transporter TctB CDS	Expression Difference	2382803	2383231	429	reverse	27.79	27.79	3.76057	6.29e-30
JOLNEC_07120	caiA CDS	Expression Difference	1421224	1422402	1179	forward	178.91	178.91	3.64592	4.26e-182
JOLNEC_17050	NAD/FAD-binding protein CDS	Expression Difference	3591681	3592979	1299	reverse	34.51	34.51	3.54423	8.89e-37
JOLNEC_09205	Putative surface protein with fasciclin (FAS1) repeats CDS	Expression Difference	1862183	1862638	456	forward	123.53	123.53	3.47306	1.93e-126
JOLNEC_14245	Maleate cis-trans isomerase CDS	Expression Difference	2952235	2953008	774	reverse	22	22	3.44258	5.23e-24
JOLNEC_14250	ubiH CDS	Expression Difference	2953314	2954471	1158	forward	26.78	26.78	3.32773	6.84e-29
JOLNEC_14400	ABC transporter permease CDS	Expression Difference	2994561	2995535	975	reverse	27.45	27.45	3.2181	1.4e-29
JOLNEC_15045	flgB CDS	Expression Difference	3142952	3143359	408	forward	20.37	20.37	3.11498	2.48e-22
JOLNEC_02995	bcsQ CDS	Expression Difference	573157	573924	768	reverse	55.5	55.5	3.06867	5.55e-58
JOLNEC_01185	Putative phage protein CDS	Expression Difference	202517	202591	75	reverse	7.35	7.35	2.94031	8.28e-09
JOLNEC_14410	LysR family transcriptional regulator CDS	Expression Difference	2997000	2997950	951	reverse	46.48	46.48	2.93551	7.01e-49
JOLNEC_08235	ahcY CDS	Expression Difference	1662275	1663822	1548	forward	107.4	107.4	2.87157	3.18e-110
JOLNEC_03005	cellulose synthase CDS	Expression Difference	574677	575138	462	reverse	48.24	48.24	2.8395	1.2e-50
JOLNEC_17645	dppC CDS	Expression Difference	3731063	3731902	840	forward	16.11	16.11	2.8035	5.89e-18
JOLNEC_15400	caiA CDS	Expression Difference	3213477	3214631	1155	forward	96.41	96.41	2.75433	3.47e-99
JOLNEC_07110	Zn-dependent hydrolase CDS	Expression Difference	1419591	1420652	1062	reverse	80.99	80.99	2.70677	1.15e-83
JOLNEC_14965	motA CDS	Expression Difference	3125757	3126632	876	forward	38.43	38.43	2.69016	9.79e-41
JOLNEC_14970	motB CDS	Expression Difference	3126651	3127625	975	forward	30.4	30.4	2.65492	1.4e-32
JOLNEC_17635	ABC transporter substrate-binding protein CDS	Expression Difference	3728387	3729958	1572	forward	33.73	33.73	2.65304	5.66e-36
JOLNEC_04855	EamA family transporter CDS	Expression Difference	950949	951794	846	forward	19.07	19.07	2.64938	5.27e-21
JOLNEC_17465	YgdI/YgdR family lipoprotein CDS	Expression Difference	3692836	3693057	222	reverse	30.69	30.69	2.61053	6.89e-33
JOLNEC_07115	MerR family transcriptional regulator CDS	Expression Difference	1420725	1421105	381	forward	55.31	55.31	2.59673	8.72e-58
JOLNEC_14495	ferredoxin CDS	Expression Difference	3018366	3018674	309	forward	12.51	12.51	2.57832	3.36e-14
JOLNEC_00860	Putative phage protein CDS	Expression Difference	159954	160028	75	reverse	5.1	5.1	2.54312	2.08e-06
JOLNEC_07275	AraC family transcriptional regulator CDS	Expression Difference	1458735	1459574	840	reverse	21.86	21.86	2.51001	7.39e-24
JOLNEC_17650	nikD CDS	Expression Difference	3731913	3733553	1641	forward	14.4	14.4	2.49235	3.56e-16
JOLNEC_01645	ectC CDS	Expression Difference	281574	281972	399	reverse	15.34	15.34	2.4674	3.75e-17
JOLNEC_17100	cspC CDS	Expression Difference	3612293	3612538	246	forward	35.92	35.92	2.46653	3.38e-38
JOLNEC_00885	Putative phage protein CDS	Expression Difference	163056	163439	384	reverse	3.2	3.2	2.46533	0.000229446
JOLNEC_07010	bfr CDS	Expression Difference	1399253	1399729	477	reverse	7.08	7.08	2.43879	1.59e-08
JOLNEC_05960	fdxH CDS	Expression Difference	1185853	1186752	900	forward	48.49	48.49	2.42915	6.6e-51
JOLNEC_14975	two-component system response regulator CDS	Expression Difference	3127600	3127980	381	forward	20.58	20.58	2.42745	1.46e-22
JOLNEC_14405	FAD-dependent oxidoreductase CDS	Expression Difference	2995532	2996989	1458	reverse	25.47	25.47	2.40774	1.45e-27
JOLNEC_11700	Amino acid ABC transporter ATP-binding protein CDS	Expression Difference	2394803	2395549	747	forward	45.62	45.62	2.38634	5.21e-48
JOLNEC_11690	amino acid ABC transporter substrate-binding protein CDS	Expression Difference	2393264	2394091	828	forward	41.52	41.52	2.38162	7.18e-44
JOLNEC_01650	ectB CDS	Expression Difference	281969	283276	1308	reverse	6.82	6.82	2.36482	3.05e-08
JOLNEC_15955	hypothetical protein CDS	Expression Difference	3324414	3324782	369	reverse	8.14	8.14	2.34628	1.2e-09
JOLNEC_14395	peptide ABC transporter permease CDS	Expression Difference	2993659	2994564	906	reverse	17.34	17.34	2.30824	3.14e-19
JOLNEC_16755	MarR family transcriptional regulator CDS	Expression Difference	3533466	3533933	468	forward	25.83	25.83	2.28207	6.27e-28
JOLNEC_01265	hypothetical protein CDS	Expression Difference	214297	214665	369	reverse	5.78	5.78	2.26879	3.86e-07
JOLNEC_00865	Putative phage protein CDS	Expression Difference	160073	160498	426	reverse	3.29	3.29	2.26238	0.000185558
JOLNEC_01230	DUF2184 domain-containing protein CDS	Expression Difference	207350	208429	1080	reverse	2.51	2.51	2.25872	0.00130401
JOLNEC_01210	Putative phage protein CDS	Expression Difference	205619	206002	384	reverse	2.58	2.58	2.25863	0.00108436
JOLNEC_03010	cpsB CDS	Expression Difference	575734	577152	1419	forward	32.69	32.69	2.2512	6.33e-35
JOLNEC_00905	DUF2184 domain-containing protein CDS	Expression Difference	164787	165866	1080	reverse	2.52	2.52	2.2496	0.00125691
JOLNEC_10175	Putative metabolite transporter CDS	Expression Difference	2071455	2072828	1374	forward	18.89	18.89	2.23495	8.14e-21
JOLNEC_09210	Putative signaling protein CDS	Expression Difference	1862780	1863598	819	reverse	25.39	25.39	2.23085	1.75e-27
JOLNEC_00855	phage tail protein CDS	Expression Difference	158339	159952	1614	reverse	2.58	2.58	2.23025	0.00109882
JOLNEC_10595	Putative amino acid efflux protein CDS	Expression Difference	2155357	2155959	603	reverse	81.15	81.15	2.2287	7.74e-84
JOLNEC_14370	CMD domain protein CDS	Expression Difference	2988245	2988745	501	reverse	6.54	6.54	2.21524	5.93e-08
JOLNEC_00915	DUF2213 domain-containing protein CDS	Expression Difference	166352	167602	1251	reverse	2.53	2.53	2.2132	0.0012271
JOLNEC_01190	Putative phage protein CDS	Expression Difference	202636	203061	426	reverse	3.26	3.26	2.21304	0.000197032
JOLNEC_01250	portal protein CDS	Expression Difference	210951	212426	1476	reverse	2.8	2.8	2.19962	0.000631192
JOLNEC_01215	hypothetical protein CDS	Expression Difference	205999	206475	477	reverse	2.35	2.35	2.19833	0.00195846
JOLNEC_01195	hypothetical protein CDS	Expression Difference	203073	203534	462	reverse	2.3	2.3	2.19478	0.00217583
JOLNEC_00890	hypothetical protein CDS	Expression Difference	163436	163912	477	reverse	2.28	2.28	2.17814	0.00233375
JOLNEC_05360	3-hydroxyacyl-CoA dehydrogenase CDS	Expression Difference	1052168	1052956	789	reverse	7.62	7.62	2.16978	4.22e-09
JOLNEC_00895	DUF4054 domain-containing protein CDS	Expression Difference	163909	164334	426	reverse	2.35	2.35	2.15388	0.00195061
JOLNEC_01235	Phage structural protein CDS	Expression Difference	208445	208912	468	reverse	2.44	2.44	2.14895	0.00151864
JOLNEC_05355	enoyl-CoA hydratase family protein CDS	Expression Difference	1051306	1052151	846	reverse	5.2	5.2	2.14834	1.6e-06
JOLNEC_17640	ABC transporter permease CDS	Expression Difference	3729999	3731066	1068	forward	8.85	8.85	2.14158	2.16e-10
JOLNEC_12185	Cytochrome bd ubiquinol oxidase subunit I CDS	Expression Difference	2510465	2512039	1575	forward	36.51	36.51	2.13726	8.46e-39
JOLNEC_07130	mmdA CDS	Expression Difference	1423790	1425397	1608	forward	80.27	80.27	2.13679	6.15e-83
JOLNEC_05965	formate dehydrogenase subunit gamma CDS	Expression Difference	1186745	1187392	648	forward	37.63	37.63	2.13034	6.2e-40
JOLNEC_11695	Amino acid ABC transporter permease CDS	Expression Difference	2394107	2394799	693	forward	43.78	43.78	2.12943	3.71e-46
JOLNEC_01180	phage tail protein CDS	Expression Difference	200902	202515	1614	reverse	2.41	2.41	2.12748	0.00166955
JOLNEC_02990	bcsA CDS	Expression Difference	570959	573160	2202	reverse	31.4	31.4	2.12133	1.28e-33
JOLNEC_10860	hypothetical protein CDS	Expression Difference	2222995	2223786	792	forward	7.95	7.95	2.10671	1.9e-09
JOLNEC_16515	glutathione peroxidase CDS	Expression Difference	3487371	3488099	729	reverse	16.95	16.95	2.09345	8.09e-19
JOLNEC_15165	flagella biosynthesis chaperone FliJ CDS	Expression Difference	3167018	3167464	447	reverse	2.95	2.95	2.0901	0.000427825
JOLNEC_03345	DUF4212 domain-containing protein CDS	Expression Difference	650144	650389	246	reverse	19.38	19.38	2.08053	2.57e-21
JOLNEC_14870	adeA CDS	Expression Difference	3100300	3101490	1191	forward	32.82	32.82	2.07891	4.67e-35
JOLNEC_01240	DUF2213 domain-containing protein CDS	Expression Difference	208915	210165	1251	reverse	2.29	2.29	2.07516	0.00222996
JOLNEC_00870	hypothetical protein CDS	Expression Difference	160510	160971	462	reverse	2.25	2.25	2.07478	0.00250924
JOLNEC_01220	DUF4054 domain-containing protein CDS	Expression Difference	206472	206897	426	reverse	2.2	2.2	2.06904	0.00282814
JOLNEC_01135	Putative phage protein CDS	Expression Difference	195054	195224	171	reverse	2.63	2.63	2.06439	0.000969833
JOLNEC_01205	Putative phage protein CDS	Expression Difference	205111	205638	528	reverse	2.2	2.2	2.05747	0.00279252
JOLNEC_01150	Baseplate J-like protein CDS	Expression Difference	197022	198212	1191	reverse	2.75	2.75	2.05212	0.000723348
JOLNEC_14950	fliA CDS	Expression Difference	3123539	3124273	735	reverse	12.15	12.15	2.05114	7.8e-14
JOLNEC_01130	holin CDS	Expression Difference	194731	194985	255	reverse	3.06	3.06	2.05104	0.00033161
JOLNEC_05365	bifunctional salicylyl-CoA 5-hydroxylase/oxidoreductase CDS	Expression Difference	1052953	1055298	2346	reverse	16.3	16.3	2.04513	3.83e-18
JOLNEC_00825	Baseplate J-like protein CDS	Expression Difference	154459	155649	1191	reverse	2.43	2.43	2.01068	0.00155597
JOLNEC_00880	Putative phage protein CDS	Expression Difference	162548	163075	528	reverse	2.08	2.08	2.00467	0.00382006
JOLNEC_10875	ABC transporter substrate-binding protein CDS	Expression Difference	2225417	2226376	960	forward	8.12	8.12	2.00353	1.25e-09
JOLNEC_06730	hydantoinase CDS	Expression Difference	1348447	1350213	1767	forward	14.14	14.14	1.998	6.71e-16
JOLNEC_14755	cadA CDS	Expression Difference	3073042	3075303	2262	reverse	57.59	57.59	1.9931	4.22e-60
JOLNEC_12435	TetR/AcrR family transcriptional regulator CDS	Expression Difference	2561906	2562508	603	reverse	40.79	40.79	1.97681	4.04e-43
JOLNEC_09625	ddpA CDS	Expression Difference	1956828	1958351	1524	reverse	52.08	52.08	1.97634	1.59e-54
JOLNEC_06395	DUF3800 domain-containing protein CDS	Expression Difference	1270977	1271714	738	reverse	12.2	12.2	1.96916	6.92e-14
JOLNEC_01225	Putative phage protein CDS	Expression Difference	206899	207240	342	reverse	1.86	1.86	1.96043	0.00672238
JOLNEC_01200	DUF3383 domain-containing protein CDS	Expression Difference	203594	205102	1509	reverse	2.18	2.18	1.96011	0.00296177
JOLNEC_16595	tauC CDS	Expression Difference	3501097	3501864	768	reverse	15.21	15.21	1.95268	5.26e-17
JOLNEC_01245	phage head morphogenesis protein CDS	Expression Difference	210158	211006	849	reverse	2.77	2.77	1.94577	0.000683948
JOLNEC_05980	selB CDS	Expression Difference	1189804	1191714	1911	forward	24.06	24.06	1.94369	4.03e-26
JOLNEC_00900	Putative phage protein CDS	Expression Difference	164336	164677	342	reverse	1.88	1.88	1.94146	0.00634685
JOLNEC_13590	hypothetical protein CDS	Expression Difference	2819100	2819759	660	reverse	24.73	24.73	1.94118	8.42e-27
JOLNEC_04860	LysE type translocator CDS	Expression Difference	951816	952448	633	forward	13.45	13.45	1.94046	3.46e-15
JOLNEC_04745	tricarboxylate transporter CDS	Expression Difference	929066	929521	456	forward	24.37	24.37	1.92735	1.94e-26
JOLNEC_07295	(2Fe-2S)-binding protein CDS	Expression Difference	1462777	1463322	546	reverse	13.24	13.24	1.92104	5.81e-15
JOLNEC_05375	siaC CDS	Expression Difference	1056231	1056611	381	reverse	23.26	23.26	1.91922	2.67e-25
JOLNEC_09535	amino acid-binding protein CDS	Expression Difference	1934007	1935221	1215	forward	17.09	17.09	1.90955	5.77e-19
JOLNEC_00910	Phage structural protein CDS	Expression Difference	165882	166349	468	reverse	1.9	1.9	1.90897	0.00602554
JOLNEC_09540	branched-chain amino acid ABC transporter permease CDS	Expression Difference	1935274	1936146	873	forward	5.75	5.75	1.89901	4.12e-07
JOLNEC_12645	metal-dependent hydrolase CDS	Expression Difference	2606700	2608538	1839	forward	26.39	26.39	1.89485	1.67e-28
JOLNEC_00810	Putative phage protein CDS	Expression Difference	152491	152661	171	reverse	2.22	2.22	1.89458	0.00270827
JOLNEC_00805	holin CDS	Expression Difference	152168	152422	255	reverse	2.51	2.51	1.89402	0.00127618
JOLNEC_16385	SapC-related protein CDS	Expression Difference	3450929	3451696	768	reverse	17.31	17.31	1.89226	3.44e-19
JOLNEC_00820	DUF2612 domain-containing protein CDS	Expression Difference	153812	154462	651	reverse	1.77	1.77	1.89027	0.0084407
JOLNEC_01145	DUF2612 domain-containing protein CDS	Expression Difference	196375	197025	651	reverse	1.83	1.83	1.88011	0.00728839
JOLNEC_06515	hypothetical protein CDS	Expression Difference	1297800	1297940	141	reverse	10.79	10.79	1.87837	2.09e-12
JOLNEC_00875	DUF3383 domain-containing protein CDS	Expression Difference	161031	162539	1509	reverse	1.89	1.89	1.87477	0.0061622
JOLNEC_05350	acyl-CoA dehydrogenase CDS	Expression Difference	1050145	1051302	1158	reverse	9.46	9.46	1.8682	4.91e-11
JOLNEC_09565	Glycerol dehydrogenase CDS	Expression Difference	1939990	1941075	1086	forward	3.41	3.41	1.8672	0.000138287
JOLNEC_04310	hemolysin BL-binding protein CDS	Expression Difference	834927	838976	4050	forward	14.72	14.72	1.85346	1.69e-16
JOLNEC_11635	Tripartite tricarboxylate transporter TctA family CDS	Expression Difference	2381316	2382806	1491	reverse	10.19	10.19	1.85285	8.68e-12
JOLNEC_00940	Phage protein CDS	Expression Difference	172357	172659	303	reverse	4.91	4.91	1.85067	3.35e-06
JOLNEC_00815	Putative phage tail fiber protein CDS	Expression Difference	152661	153809	1149	reverse	1.55	1.55	1.84703	0.0149349
JOLNEC_12640	branched-chain amino acid ABC transporter permease CDS	Expression Difference	2605659	2606696	1038	forward	23.2	23.2	1.84098	3.11e-25
JOLNEC_13385	yjbJ CDS	Expression Difference	2772786	2772986	201	reverse	13.49	13.49	1.84029	3.11e-15
JOLNEC_00925	portal protein CDS	Expression Difference	168388	169863	1476	reverse	2.17	2.17	1.831	0.00305698
JOLNEC_00920	phage head morphogenesis protein CDS	Expression Difference	167595	168443	849	reverse	2.07	2.07	1.82297	0.00392175
JOLNEC_10590	3-oxoacyl-ACP reductase CDS	Expression Difference	2154462	2155247	786	forward	36.51	36.51	1.80763	8.59e-39
JOLNEC_15505	hypothetical protein CDS	Expression Difference	3233887	3234294	408	reverse	13.88	13.88	1.80656	1.24e-15
JOLNEC_10865	spermidine/putrescine ABC transporter ATP-binding protein CDS	Expression Difference	2223792	2224580	789	forward	4	4	1.80484	3.12e-05
JOLNEC_14380	ABC transporter substrate-binding protein CDS	Expression Difference	2990049	2991620	1572	reverse	3.04	3.04	1.7975	0.00034667
JOLNEC_07620	NADPH-dependent FMN reductase CDS	Expression Difference	1537641	1538198	558	forward	24.16	24.16	1.79067	3.23e-26
JOLNEC_01140	Putative phage tail fiber protein CDS	Expression Difference	195224	196372	1149	reverse	1.53	1.53	1.78949	0.0160035
JOLNEC_14010	Putative membrane protein CDS	Expression Difference	2905976	2906314	339	forward	31.19	31.19	1.78605	2.16e-33
JOLNEC_05560	indolepyruvate ferredoxin oxidoreductase CDS	Expression Difference	1096082	1099666	3585	reverse	27.54	27.54	1.7729	1.14e-29
JOLNEC_16600	tauA CDS	Expression Difference	3501861	3502859	999	reverse	9.15	9.15	1.76894	1.07e-10
JOLNEC_14390	methionine ABC transporter ATP-binding protein CDS	Expression Difference	2992658	2993662	1005	reverse	12.45	12.45	1.76744	3.83e-14
JOLNEC_01160	Gp138-N domain-containing protein CDS	Expression Difference	198546	199253	708	reverse	1.96	1.96	1.76215	0.00517922
JOLNEC_02610	transcriptional regulator CDS	Expression Difference	495318	495626	309	reverse	23.48	23.48	1.76117	1.59e-25
JOLNEC_07290	Putative dehydrogenase, cytochrome C subunit CDS	Expression Difference	1461470	1462780	1311	reverse	14.86	14.86	1.75319	1.19e-16
JOLNEC_15180	fliG CDS	Expression Difference	3169620	3170633	1014	reverse	5.09	5.09	1.75285	2.13e-06
JOLNEC_16660	nha CDS	Expression Difference	3511582	3514509	2928	reverse	28.14	28.14	1.75267	2.77e-30
JOLNEC_00935	terminase small subunit CDS	Expression Difference	171262	171696	435	reverse	1.72	1.72	1.75124	0.00980518
JOLNEC_10870	ABC transporter permease CDS	Expression Difference	2224577	2225404	828	forward	4.93	4.93	1.74315	3.13e-06
JOLNEC_15410	mmsB CDS	Expression Difference	3215858	3216742	885	forward	31.02	31.02	1.7413	3.21e-33
JOLNEC_03245	transcriptional regulator CDS	Expression Difference	625435	625746	312	reverse	15.58	15.58	1.7284	2.16e-17
JOLNEC_01165	Phage protein CDS	Expression Difference	199238	200065	828	reverse	1.67	1.67	1.72059	0.0111008
JOLNEC_05020	prkA CDS	Expression Difference	981458	983383	1926	reverse	23.97	23.97	1.71728	5.07e-26
JOLNEC_14985	cheW CDS	Expression Difference	3130045	3130548	504	forward	14.02	14.02	1.70772	8.98e-16
JOLNEC_07135	acetyl/propionyl/methylcrotonyl-CoA carboxylase subunit alpha CDS	Expression Difference	1425423	1427429	2007	forward	49.34	49.34	1.70322	9.21e-52
JOLNEC_11950	mngR CDS	Expression Difference	2465037	2465834	798	forward	14.55	14.55	1.69803	2.55e-16
JOLNEC_15050	flgC CDS	Expression Difference	3143380	3143799	420	forward	2.09	2.09	1.69137	0.00376621
JOLNEC_05010	SpoVR family protein CDS	Expression Difference	978668	980188	1521	reverse	15.93	15.93	1.68684	9.18e-18
JOLNEC_09545	branched-chain amino acid ABC transporter ATP-binding protein CDS	Expression Difference	1936159	1937940	1782	forward	7.18	7.18	1.68604	1.23e-08
JOLNEC_16590	ABC transporter substrate-binding protein CDS	Expression Difference	3500309	3501100	792	reverse	9.25	9.25	1.6843	8.24e-11
JOLNEC_07615	Putative exported protein CDS	Expression Difference	1536644	1537633	990	forward	15.05	15.05	1.68378	7.68e-17
JOLNEC_11705	acetolactate synthase large subunit CDS	Expression Difference	2395710	2397269	1560	forward	21.18	21.18	1.68051	3.64e-23
JOLNEC_12190	cydB CDS	Expression Difference	2512042	2513175	1134	forward	27.58	27.58	1.6738	1.03e-29
JOLNEC_02130	ABC transporter permease CDS	Expression Difference	392854	393744	891	reverse	25.14	25.14	1.66769	3.17e-27
JOLNEC_05385	siaA CDS	Expression Difference	1057206	1059194	1989	reverse	22.36	22.36	1.65434	2.26e-24
JOLNEC_01170	Phage protein CDS	Expression Difference	200055	200366	312	reverse	2.38	2.38	1.65223	0.0018058
JOLNEC_15005	cheY CDS	Expression Difference	3134261	3134650	390	forward	12.71	12.71	1.65079	2.03e-14
JOLNEC_00930	Terminase-6C domain-containing protein CDS	Expression Difference	169860	171197	1338	reverse	1.98	1.98	1.63088	0.00491619
JOLNEC_15405	enoyl-CoA hydratase CDS	Expression Difference	3214628	3215800	1173	forward	40.89	40.89	1.62661	3.13e-43
JOLNEC_00845	Phage protein CDS	Expression Difference	157492	157803	312	reverse	2.14	2.14	1.62524	0.00330668
JOLNEC_15960	Tricarboxylate transport membrane protein TctA CDS	Expression Difference	3325055	3325729	675	forward	5.4	5.4	1.62464	1.01e-06
JOLNEC_07605	Putative dioxygenase CDS	Expression Difference	1535080	1535661	582	forward	20.66	20.66	1.60672	1.21e-22
JOLNEC_08240	yvlD CDS	Expression Difference	1663883	1664218	336	forward	34.28	34.28	1.60638	1.53e-36
JOLNEC_01640	thpD CDS	Expression Difference	280633	281559	927	reverse	8.03	8.03	1.60514	1.57e-09
JOLNEC_00835	Gp138-N domain-containing protein CDS	Expression Difference	155983	156690	708	reverse	1.57	1.57	1.59763	0.0142111
JOLNEC_09620	peptide ABC transporter CDS	Expression Difference	1955805	1956746	942	reverse	19.85	19.85	1.59684	8.44e-22
JOLNEC_14385	peptide ABC transporter ATP-binding protein CDS	Expression Difference	2991654	2992661	1008	reverse	5.89	5.89	1.59313	2.93e-07
JOLNEC_04145	Glycine zipper 2TM domain-containing protein CDS	Expression Difference	790148	790369	222	reverse	6.48	6.48	1.59121	6.84e-08
JOLNEC_16640	K+/H+ antiporter subunit F CDS	Expression Difference	3508852	3509133	282	reverse	25.39	25.39	1.59101	1.78e-27
JOLNEC_06270	transporter CDS	Expression Difference	1243745	1245370	1626	forward	15.83	15.83	1.58639	1.17e-17
JOLNEC_14255	ferredoxin CDS	Expression Difference	2954496	2955080	585	forward	6.58	6.58	1.5841	5.48e-08
JOLNEC_00775	hypothetical protein CDS	Expression Difference	149235	149399	165	forward	18.58	18.58	1.58089	1.69e-20
JOLNEC_14615	DUF421 domain-containing protein CDS	Expression Difference	3046995	3047297	>303	reverse	12.84	12.84	1.57982	1.51e-14
JOLNEC_17320	hypothetical protein CDS	Expression Difference	3651970	3652539	570	reverse	8.83	8.83	1.57373	2.3e-10
JOLNEC_15015	flhB CDS	Expression Difference	3135443	3136585	1143	forward	8.37	8.37	1.57332	6.93e-10
JOLNEC_06735	5-oxoprolinase CDS	Expression Difference	1350224	1352308	2085	forward	8.86	8.86	1.56313	2.13e-10
JOLNEC_11115	methyl-accepting chemotaxis protein CDS	Expression Difference	2275852	2277234	1383	forward	16.55	16.55	1.55818	2.11e-18
JOLNEC_11965	livM CDS	Expression Difference	2467934	2468905	972	forward	3.56	3.56	1.55809	9.34e-05
JOLNEC_00840	Phage protein CDS	Expression Difference	156675	157502	828	reverse	1.46	1.46	1.55798	0.0191287
JOLNEC_14980	Chemotaxis protein CheA CDS	Expression Difference	3128013	3130031	2019	forward	11.94	11.94	1.55724	1.3e-13
JOLNEC_16605	ABC transporter ATP-binding protein CDS	Expression Difference	3502888	3503646	759	reverse	10.73	10.73	1.55567	2.39e-12
JOLNEC_00985	hypothetical protein CDS	Expression Difference	176634	177119	486	reverse	11.03	11.03	1.54276	1.15e-12
JOLNEC_04950	nadC CDS	Expression Difference	969096	969986	891	reverse	10.08	10.08	1.54181	1.13e-11
JOLNEC_09630	microcystin degradation protein MlrC CDS	Expression Difference	1958467	1959972	1506	reverse	15.97	15.97	1.53722	8.33e-18
JOLNEC_16860	DUF2776 domain-containing protein CDS	Expression Difference	3557588	3558643	1056	forward	20.29	20.29	1.53042	3e-22
JOLNEC_13170	Putative signaling protein CDS	Expression Difference	2718477	2719844	1368	reverse	14.44	14.44	1.52866	3.29e-16
JOLNEC_16645	Na+/H+ antiporter subunit E CDS	Expression Difference	3509133	3509615	483	reverse	20.32	20.32	1.51994	2.76e-22
JOLNEC_15190	hypothetical protein CDS	Expression Difference	3172341	3172859	519	forward	4.58	4.58	1.51937	7.45e-06
JOLNEC_12665	branched-chain amino acid ABC transporter permease CDS	Expression Difference	2612640	2613623	984	reverse	6.94	6.94	1.51577	2.27e-08
JOLNEC_16675	D-amino acid dehydrogenase small subunit CDS	Expression Difference	3518670	3519971	1302	reverse	22.56	22.56	1.51403	1.41e-24
JOLNEC_01175	Putative phage protein CDS	Expression Difference	200354	200905	552	reverse	1.49	1.49	1.51323	0.0175622
JOLNEC_12650	livF CDS	Expression Difference	2608535	2609275	741	forward	14.62	14.62	1.5098	2.13e-16
JOLNEC_00980	hypothetical protein CDS	Expression Difference	175804	176634	831	reverse	1.87	1.87	1.50693	0.0065325
JOLNEC_01155	hypothetical protein CDS	Expression Difference	198205	198549	345	reverse	3.02	3.02	1.50513	0.000358139
JOLNEC_09635	mmsA CDS	Expression Difference	1960075	1961568	1494	reverse	19.47	19.47	1.50468	2.06e-21
JOLNEC_04750	tripartite tricarboxylate transporter permease CDS	Expression Difference	929543	931048	1506	forward	24.99	24.99	1.5023	4.48e-27
JOLNEC_05380	siaB CDS	Expression Difference	1056645	1057184	540	reverse	14.39	14.39	1.5011	3.68e-16
JOLNEC_08900	livH CDS	Expression Difference	1798861	1799742	882	forward	7.29	7.29	1.48949	9.4e-09
JOLNEC_06970	dppC CDS	Expression Difference	1390384	1391310	927	forward	10.32	10.32	1.48866	6.34e-12
JOLNEC_02560	gabT CDS	Expression Difference	483705	484970	1266	forward	7.61	7.61	1.48535	4.39e-09
JOLNEC_07410	cspC CDS	Expression Difference	1496237	1496443	207	forward	20.65	20.65	1.48436	1.24e-22
JOLNEC_09240	hypothetical protein CDS	Expression Difference	1870322	1870552	231	reverse	15.89	15.89	1.47566	1.01e-17
JOLNEC_00850	Putative phage protein CDS	Expression Difference	157791	158342	552	reverse	1.35	1.35	1.47106	0.0252157
JOLNEC_12630	BioY family transporter CDS	Expression Difference	2603607	2604158	552	forward	9.43	9.43	1.46777	5.36e-11
JOLNEC_07630	putative short-chain dehydrogenase/reductase CDS	Expression Difference	1539294	1540022	729	forward	18.5	18.5	1.46445	2.08e-20
JOLNEC_16520	copper chaperone CDS	Expression Difference	3488253	3488456	204	reverse	8.49	8.49	1.45812	5.23e-10
JOLNEC_16105	livM CDS	Expression Difference	3358023	3359264	1242	reverse	30.05	30.05	1.45648	3.19e-32
JOLNEC_16110	livH CDS	Expression Difference	3359264	3360190	927	reverse	26.12	26.12	1.4528	3.16e-28
JOLNEC_00425	C4-dicarboxylate ABC transporter permease CDS	Expression Difference	78716	79993	1278	forward	11.14	11.14	1.45015	8.98e-13
JOLNEC_07625	Putative exported protein CDS	Expression Difference	1538220	1539209	990	forward	14.25	14.25	1.44564	5.19e-16
JOLNEC_14320	hypothetical protein CDS	Expression Difference	2971819	2972076	258	reverse	7.4	7.4	1.44361	7.22e-09
JOLNEC_15455	Putative two-component response regulator of capsular synthesis CDS	Expression Difference	3225300	3225995	696	forward	10.12	10.12	1.44122	1.04e-11
JOLNEC_16390	histidine kinase CDS	Expression Difference	3451941	3452810	>870	reverse	14.44	14.44	1.44009	3.24e-16
JOLNEC_08245	metF CDS	Expression Difference	1664218	1665060	843	forward	22.65	22.65	1.43519	1.15e-24
JOLNEC_15155	fliL CDS	Expression Difference	3164862	3165530	669	reverse	5.62	5.62	1.43519	5.78e-07
JOLNEC_05975	selA CDS	Expression Difference	1188404	1189807	1404	forward	11.74	11.74	1.43477	2.09e-13
JOLNEC_05955	fdnG CDS	Expression Difference	1182775	1185843	3069	forward	11.47	11.47	1.43347	3.97e-13
JOLNEC_12195	hypothetical protein CDS	Expression Difference	2513186	2513392	207	forward	12.6	12.6	1.42285	2.69e-14
JOLNEC_11420	yajC CDS	Expression Difference	2338122	2338463	342	reverse	11.17	11.17	1.42094	8.36e-13
JOLNEC_06275	ABC transporter, permease protein CDS	Expression Difference	1245661	1246638	978	forward	14.32	14.32	1.41312	4.41e-16
JOLNEC_06965	ABC transporter permease CDS	Expression Difference	1389404	1390375	972	forward	9.48	9.48	1.41272	4.75e-11
JOLNEC_05410	ABC transporter substrate-binding protein CDS	Expression Difference	1062907	1064070	1164	reverse	21.97	21.97	1.40961	5.67e-24
JOLNEC_10185	Putative membrane protein CDS	Expression Difference	2074115	2074582	468	forward	5.76	5.76	1.39419	4.06e-07
JOLNEC_06960	ABC transporter substrate-binding protein CDS	Expression Difference	1387717	1389321	1605	forward	12.96	12.96	1.39407	1.13e-14
JOLNEC_09550	livF CDS	Expression Difference	1937924	1938628	705	forward	3.29	3.29	1.39213	0.000185212
JOLNEC_03000	bcsP CDS	Expression Difference	573921	574637	717	reverse	17.09	17.09	1.38843	5.72e-19
JOLNEC_04140	minE CDS	Expression Difference	789812	790084	273	forward	16.36	16.36	1.37937	3.27e-18
JOLNEC_00955	hypothetical protein CDS	Expression Difference	173389	173547	159	reverse	1.51	1.51	1.37729	0.016925
JOLNEC_14375	palmitoyl-CoA hydrolase CDS	Expression Difference	2988745	2990049	1305	reverse	6.63	6.63	1.37707	4.84e-08
JOLNEC_05475	Type 4 prepilin-like protein leader peptide processing enzyme CDS	Expression Difference	1080459	1081175	717	reverse	5.46	5.46	1.3768	8.66e-07
JOLNEC_15125	flagellar biosynthetic protein FliR CDS	Expression Difference	3161159	3161953	795	reverse	3.85	3.85	1.37492	4.54e-05
JOLNEC_15055	flgD CDS	Expression Difference	3143811	3144503	693	forward	3.62	3.62	1.36757	8.11e-05
JOLNEC_02980	cellulose synthase regulator BcsB CDS	Expression Difference	566404	568698	2295	reverse	17.25	17.25	1.35538	3.93e-19
JOLNEC_00830	hypothetical protein CDS	Expression Difference	155642	155986	345	reverse	1.35	1.35	1.35195	0.0256334
JOLNEC_10265	DoxX family protein CDS	Expression Difference	2087290	2087796	507	forward	11.97	11.97	1.35185	1.21e-13
JOLNEC_16740	glycosyl transferase CDS	Expression Difference	3531026	3532045	1020	forward	11.94	11.94	1.34527	1.29e-13
JOLNEC_05470	coaE CDS	Expression Difference	1079806	1080447	642	reverse	16.7	16.7	1.3396	1.46e-18
JOLNEC_12330	methyl-accepting chemotaxis protein CDS	Expression Difference	2541795	2543414	1620	forward	18.62	18.62	1.33937	1.54e-20
JOLNEC_15500	hypothetical protein CDS	Expression Difference	3233724	3233870	147	forward	7.05	7.05	1.33669	1.72e-08
JOLNEC_16395	histidine kinase CDS	Expression Difference	3452821	>3453783	>963	reverse	9.74	9.74	1.33496	2.56e-11
JOLNEC_05370	siaD CDS	Expression Difference	1055437	1056234	798	reverse	15.26	15.26	1.33093	4.64e-17
JOLNEC_12155	ABC transporter substrate-binding protein CDS	Expression Difference	2504505	>2505029	>525	reverse	1.74	1.74	1.32952	0.00918661
JOLNEC_15065	flgF CDS	Expression Difference	3145821	3146588	768	forward	3.5	3.5	1.32711	0.00010997
JOLNEC_02125	phnK CDS	Expression Difference	392058	392852	795	reverse	20.9	20.9	1.32383	6.96e-23
JOLNEC_12260	Putative exported protein CDS	Expression Difference	2526626	2526943	318	reverse	10.83	10.83	1.31524	1.86e-12
JOLNEC_16920	lrp CDS	Expression Difference	3566759	3567229	471	forward	7.36	7.36	1.31497	8.08e-09
JOLNEC_05405	livH CDS	Expression Difference	1061924	1062844	921	reverse	4.73	4.73	1.31062	5.2e-06
JOLNEC_03825	hypothetical protein CDS	Expression Difference	732746	733573	828	forward	22.21	22.21	1.30978	3.24e-24
JOLNEC_16115	livK CDS	Expression Difference	3360294	3361409	1116	reverse	19.66	19.66	1.30156	1.33e-21
JOLNEC_05045	nrdR CDS	Expression Difference	987188	987670	483	reverse	15.32	15.32	1.30117	3.99e-17
JOLNEC_12060	permease CDS	Expression Difference	2489916	2490128	213	reverse	2.16	2.16	1.29923	0.00311146
JOLNEC_14260	cytochrome C oxidase Cbb3 CDS	Expression Difference	2955077	2957872	2796	forward	11.84	11.84	1.29659	1.64e-13
JOLNEC_01355	hypothetical protein CDS	Expression Difference	224173	225000	828	forward	23.3	23.3	1.28902	2.44e-25
JOLNEC_11985	leuD CDS	Expression Difference	2471628	2472128	501	forward	5.26	5.26	1.28898	1.41e-06
JOLNEC_00720	entericidin CDS	Expression Difference	141309	141440	132	reverse	16.15	16.15	1.28472	5.41e-18
JOLNEC_05015	DUF444 domain-containing protein CDS	Expression Difference	980185	981444	1260	reverse	9.19	9.19	1.28417	9.58e-11
JOLNEC_00950	Putative phage protein CDS	Expression Difference	173057	173389	333	reverse	1.66	1.66	1.27991	0.0112179
JOLNEC_16400	DNA-binding response regulator CDS	Expression Difference	3453780	3454457	678	reverse	13	13	1.27652	1.04e-14
JOLNEC_15415	VIT family CDS	Expression Difference	3216811	3217500	690	forward	23.92	23.92	1.27551	5.75e-26
JOLNEC_14265	MFS transporter CDS	Expression Difference	2957933	2959249	1317	forward	11.25	11.25	1.27334	6.82e-13
JOLNEC_04850	HTH gntR-type domain-containing protein CDS	Expression Difference	949331	950779	1449	reverse	18.93	18.93	1.273	7.34e-21
JOLNEC_02565	gabD CDS	Expression Difference	485040	486503	1464	forward	9.99	9.99	1.27186	1.41e-11
JOLNEC_08610	YbdK family carboxylate-amine ligase CDS	Expression Difference	1740368	1741579	1212	forward	9.35	9.35	1.26834	6.57e-11
JOLNEC_15060	flgE CDS	Expression Difference	3144584	3145804	1221	forward	6.01	6.01	1.26831	2.18e-07
JOLNEC_04460	DL-methionine transporter permease subunit CDS	Expression Difference	869767	870420	654	reverse	7.38	7.38	1.26452	7.58e-09
JOLNEC_09585	gcvP CDS	Expression Difference	1944091	1946958	2868	forward	26.96	26.96	1.25544	4.42e-29
JOLNEC_11980	leuC CDS	Expression Difference	2470363	2471631	1269	forward	6.78	6.78	1.25544	3.33e-08
JOLNEC_03015	undecaprenyl-phosphate glucose phosphotransferase CDS	Expression Difference	577202	578575	1374	forward	13.23	13.23	1.25079	5.93e-15
JOLNEC_11685	agmatinase CDS	Expression Difference	2392321	2393271	951	forward	10.87	10.87	1.25055	1.71e-12
JOLNEC_03560	tauA CDS	Expression Difference	694658	695650	993	reverse	9.21	9.21	1.2419	9.18e-11
JOLNEC_06495	alcohol dehydrogenase CDS	Expression Difference	1292171	1293550	1380	reverse	13.06	13.06	1.23804	8.82e-15
JOLNEC_06975	nikD CDS	Expression Difference	1391320	1393050	1731	forward	8.66	8.66	1.22864	3.42e-10
JOLNEC_09525	aminoacetone oxidase family FAD-binding enzyme CDS	Expression Difference	1931512	1932699	1188	forward	6.58	6.58	1.2243	5.41e-08
JOLNEC_04315	Gamma-glutamylcyclotransferase CDS	Expression Difference	838990	839640	651	reverse	7.31	7.31	1.22427	9.03e-09
JOLNEC_12215	peptide ABC transporter substrate-binding protein CDS	Expression Difference	2516582	2517589	1008	reverse	5.15	5.15	1.22348	1.84e-06
JOLNEC_00415	C4-dicarboxylate ABC transporter substrate-binding protein CDS	Expression Difference	77148	78122	975	forward	12.46	12.46	1.22007	3.72e-14
JOLNEC_02965	tetratricopeptide repeat protein CDS	Expression Difference	563312	564346	1035	reverse	9.48	9.48	1.21581	4.75e-11
JOLNEC_07690	rpmD CDS	Expression Difference	1547529	1547714	186	forward	15.78	15.78	1.21245	1.32e-17
JOLNEC_01260	terminase small subunit CDS	Expression Difference	213825	214259	435	reverse	2.83	2.83	1.21192	0.00057898
JOLNEC_05555	cheD CDS	Expression Difference	1095370	1096050	681	forward	7.9	7.9	1.20785	2.17e-09
JOLNEC_01270	Rha family transcriptional regulator CDS	Expression Difference	214740	215246	507	reverse	2.43	2.43	1.20699	0.00155473
JOLNEC_12200	DUF1440 domain-containing protein CDS	Expression Difference	2513459	2513959	501	forward	11	11	1.20377	1.24e-12
JOLNEC_07695	rplO CDS	Expression Difference	1547724	1548164	441	forward	14.36	14.36	1.19753	3.92e-16
JOLNEC_01320	hypothetical protein CDS	Expression Difference	220601	221086	486	reverse	8.61	8.61	1.19652	3.91e-10
JOLNEC_07270	cytosine deaminase CDS	Expression Difference	1457424	1458701	1278	forward	4.05	4.05	1.18966	2.79e-05
JOLNEC_05400	branched-chain amino acid ABC transporter permease CDS	Expression Difference	1060963	1061916	954	reverse	5.94	5.94	1.18569	2.63e-07
JOLNEC_01775	scpB CDS	Expression Difference	318227	319222	996	reverse	11.44	11.44	1.18346	4.33e-13
JOLNEC_12165	M14 family metallopeptidase CDS	Expression Difference	2506084	2507166	1083	reverse	6.22	6.22	1.1819	1.31e-07
JOLNEC_06595	electron transfer flavoprotein subunit alpha CDS	Expression Difference	1313886	1314818	933	forward	4.96	4.96	1.17657	2.93e-06
JOLNEC_10190	Putative membrane protein CDS	Expression Difference	2074623	2074808	186	forward	3.71	3.71	1.17333	6.49e-05
JOLNEC_17005	glnK CDS	Expression Difference	3584135	3584473	339	forward	3.76	3.76	1.17117	5.66e-05
JOLNEC_04085	hypothetical protein CDS	Expression Difference	776142	776696	555	reverse	5.83	5.83	1.1685	3.42e-07
JOLNEC_00960	endonuclease CDS	Expression Difference	173544	173921	378	reverse	2.93	2.93	1.16824	0.000457443
JOLNEC_14120	wzb CDS	Expression Difference	2929684	2930175	492	forward	17.03	17.03	1.15481	6.64e-19
JOLNEC_17790	MFS transporter CDS	Expression Difference	3760402	3761712	1311	forward	7.74	7.74	1.15385	3.22e-09
JOLNEC_12005	FAD-dependent oxidoreductase CDS	Expression Difference	2476482	2477879	1398	forward	6.7	6.7	1.15312	4.09e-08
JOLNEC_00635	hypothetical protein CDS	Expression Difference	123364	123486	123	reverse	14.34	14.34	1.15212	4.19e-16
JOLNEC_06285	methionine ABC transporter ATP-binding protein CDS	Expression Difference	1247564	1248541	978	forward	5.6	5.6	1.14658	5.97e-07
JOLNEC_12670	livH CDS	Expression Difference	2613620	2614507	888	reverse	4.62	4.62	1.14461	6.79e-06
JOLNEC_03565	ABC transporter substrate-binding protein CDS	Expression Difference	695660	696721	1062	reverse	7.28	7.28	1.14017	9.79e-09
JOLNEC_10260	Putative exported protein CDS	Expression Difference	2086838	2087275	438	forward	6.02	6.02	1.13822	2.15e-07
JOLNEC_11630	EamA family transporter CDS	Expression Difference	2380177	2381121	945	forward	4.72	4.72	1.13457	5.32e-06
JOLNEC_15020	flhA CDS	Expression Difference	3136589	3138706	2118	forward	5.87	5.87	1.13393	3.07e-07
JOLNEC_01600	Bundle-forming pilus B CDS	Expression Difference	271745	273307	1563	reverse	4.61	4.61	1.1336	6.95e-06
JOLNEC_07125	paaJ CDS	Expression Difference	1422519	1423700	1182	forward	20.98	20.98	1.12979	5.76e-23
JOLNEC_15085	flgJ CDS	Expression Difference	3149241	3150233	993	forward	2.25	2.25	1.12833	0.00245413
JOLNEC_01055	phage antirepressor N-terminal domain-containingprotein CDS	Expression Difference	183249	184007	759	forward	13.08	13.08	1.12804	8.48e-15
JOLNEC_16135	ugpB CDS	Expression Difference	3363559	3364869	1311	forward	17.46	17.46	1.12675	2.39e-19
JOLNEC_05395	ABC transporter ATP-binding protein CDS	Expression Difference	1060184	1060966	783	reverse	4.57	4.57	1.12665	7.71e-06
JOLNEC_09615	peptide ABC transporter permease CDS	Expression Difference	1954909	1955802	894	reverse	8.24	8.24	1.12484	9.45e-10
JOLNEC_00740	hypothetical protein CDS	Expression Difference	144175	144420	246	reverse	17.32	17.32	1.11398	3.33e-19
JOLNEC_08905	livG CDS	Expression Difference	1799756	1800463	708	forward	6.82	6.82	1.10758	3.03e-08
JOLNEC_11040	ABC transporter substrate-binding protein CDS	Expression Difference	2262171	2263670	1500	forward	12.41	12.41	1.10727	4.29e-14
JOLNEC_02495	hypothetical protein CDS	Expression Difference	467122	467565	444	reverse	4.56	4.56	1.09901	8e-06
JOLNEC_02165	GNAT family N-acetyltransferase CDS	Expression Difference	400075	400569	495	reverse	11.93	11.93	1.09633	1.33e-13
JOLNEC_12565	baeS CDS (RisS)	Expression Difference	2587441	2588835	1395	reverse	17.94	17.94	1.09569	7.63e-20
JOLNEC_07700	preprotein translocase subunit SecY CDS	Expression Difference	1548179	1549504	1326	forward	11.23	11.23	1.0941	7.16e-13
JOLNEC_09775	hmgA CDS	Expression Difference	1991198	1992496	1299	reverse	6	6	1.09305	2.23e-07
JOLNEC_07465	secE CDS	Expression Difference	1505034	1505414	381	forward	16.65	16.65	1.08984	1.63e-18
JOLNEC_09610	nikD CDS	Expression Difference	1953253	1954905	1653	reverse	9.18	9.18	1.08917	9.76e-11
JOLNEC_07535	rpsG CDS	Expression Difference	1524952	1525422	471	forward	8.94	8.94	1.08139	1.76e-10
JOLNEC_16650	phaD CDS	Expression Difference	3509617	3511239	1623	reverse	13.35	13.35	1.07933	4.38e-15
JOLNEC_09015	short-chain fatty acid transporter CDS	Expression Difference	1819271	1820611	1341	reverse	7.87	7.87	1.07867	2.31e-09
JOLNEC_14035	ABC transporter ATP-binding protein CDS	Expression Difference	2908691	2910448	1758	reverse	12.56	12.56	1.07624	2.93e-14
JOLNEC_02975	bcsZ CDS	Expression Difference	565226	566404	1179	reverse	10.08	10.08	1.07461	1.14e-11
JOLNEC_04465	metN CDS	Expression Difference	870377	871465	1089	reverse	6.41	6.41	1.07073	8.27e-08
JOLNEC_00420	TRAP transporter small permease CDS	Expression Difference	78182	78682	501	forward	4.98	4.98	1.07053	2.82e-06
JOLNEC_06280	peptide ABC transporter permease CDS	Expression Difference	1246647	1247567	921	forward	6.28	6.28	1.06813	1.14e-07
JOLNEC_00780	transcriptional regulator CDS	Expression Difference	149434	149727	294	forward	7.87	7.87	1.06218	2.3e-09
JOLNEC_13820	paaG CDS	Expression Difference	2865671	2866459	789	forward	6.93	6.93	1.06035	2.29e-08
JOLNEC_10490	tripartite tricarboxylate transporter substrate binding protein CDS	Expression Difference	2135594	2136571	978	forward	5.72	5.72	1.05743	4.5e-07
JOLNEC_15170	fliI CDS	Expression Difference	3167457	3168896	1440	reverse	2.33	2.33	1.05693	0.00204229
JOLNEC_13845	hemN CDS	Expression Difference	2869281	2870660	1380	forward	10.86	10.86	1.05556	1.76e-12
JOLNEC_11970	livG CDS	Expression Difference	2468898	2469653	756	forward	2.33	2.33	1.05351	0.00203612
JOLNEC_05585	TonB-dependent receptor CDS	Expression Difference	1106667	1108604	1938	forward	5.5	5.5	1.05169	7.72e-07
JOLNEC_10495	Putative calcium-binding exported protein CDS	Expression Difference	2136710	2137078	369	reverse	13.09	13.09	1.05077	8.14e-15
JOLNEC_03865	phage antirepressor N-terminal domain-containingprotein CDS	Expression Difference	737551	738309	759	forward	11.32	11.32	1.04495	5.78e-13
JOLNEC_01300	endonuclease CDS	Expression Difference	217511	217888	378	reverse	5.67	5.67	1.04488	5.11e-07
JOLNEC_02970	tetratricopeptide repeat protein CDS	Expression Difference	564396	565235	840	reverse	12.14	12.14	1.03875	8.19e-14
JOLNEC_15650	Cytochrome c family protein CDS	Expression Difference	3264185	3265093	909	forward	6.34	6.34	1.03701	9.73e-08
JOLNEC_16100	livG CDS	Expression Difference	3357259	3358026	768	reverse	16.57	16.57	1.03263	1.99e-18
JOLNEC_12625	cobalt ABC transporter CDS	Expression Difference	2602981	2603568	588	forward	3.75	3.75	1.03038	5.82e-05
JOLNEC_16910	twin-arginine translocation pathway signal CDS	Expression Difference	3564925	3565512	588	reverse	8.41	8.41	1.02567	6.25e-10
JOLNEC_00365	PhoP regulatory network protein YrbL CDS	Expression Difference	67597	68286	690	forward	7.27	7.27	1.02378	1e-08
JOLNEC_00965	dnaB CDS	Expression Difference	173922	175316	1395	reverse	3.84	3.84	1.02236	4.68e-05
JOLNEC_00505	DNA-binding response regulator CDS	Expression Difference	98059	98784	726	reverse	9.7	9.7	1.02144	2.82e-11
JOLNEC_07685	rpsE CDS	Expression Difference	1547004	1547525	522	forward	11.3	11.3	1.02056	6.04e-13
JOLNEC_00970	hypothetical protein CDS	Expression Difference	175306	175539	234	reverse	2.47	2.47	1.01969	0.00141333
JOLNEC_01490	hisC CDS	Expression Difference	247507	248583	1077	reverse	10.75	10.75	1.01689	2.28e-12
JOLNEC_04195	methionine ABC transporter ATP-binding protein CDS	Expression Difference	800098	801072	975	reverse	6.52	6.52	1.01633	6.34e-08
JOLNEC_01255	Terminase-6C domain-containing protein CDS	Expression Difference	212423	213760	1338	reverse	1.2	1.2	1.01247	0.0373554
JOLNEC_12140	branched-chain amino acid ABC transporter permease CDS	Expression Difference	2501978	2502961	984	reverse	1.94	1.94	1.01155	0.00551476
JOLNEC_14990	chemotaxis protein CDS	Expression Difference	3130606	3132291	1686	forward	2.18	2.18	1.00754	0.00298822
JOLNEC_14820	hypothetical protein CDS	Expression Difference	3090938	3091144	207	forward	4.7	4.7	1.00689	5.63e-06
JOLNEC_10485	hpaI CDS	Expression Difference	2134714	2135511	798	forward	2.22	2.22	1.00585	0.00270502
JOLNEC_15080	flgI CDS	Expression Difference	3148111	3149241	1131	forward	2.01	2.01	1.00148	0.00458546
JOLNEC_02695	alpha/beta fold hydrolase CDS	Expression Difference	509339	510184	846	forward	5.84	5.84	1.00046	3.37e-07

## Sheet: 9b6_TBvsCDM<1
Table S4: Mutant 9b6 B. avium in TB versus CDM greater than 2 fold decrease
locus_tag	Name	Type	Minimum	Maximum	Length	Direction	Differential Expression Absolute Confidence	Differential Expression Confidence	Differential Expression Log2 Ratio	Differential Expression p-value
JOLNEC_08165	ABC transporter CDS	Expression Difference	1648660	1649373	714	forward	1000	-1000	-7.56721	0
JOLNEC_04325	DUF4198 domain-containing protein CDS	Expression Difference	841144	841764	621	reverse	1000	-1000	-7.43029	0
JOLNEC_08190	TonB-dependent receptor CDS	Expression Difference	1652816	1654846	2031	forward	1000	-1000	-7.07767	0
JOLNEC_08170	zinc ABC transporter permease CDS	Expression Difference	1649370	1650251	882	forward	245.79	-245.79	-6.16826	4.21e-249
JOLNEC_04540	cysteine dioxygenase CDS	Expression Difference	886235	886759	525	forward	260.06	-260.06	-6.1385	1.99e-263
JOLNEC_08175	Saliva-binding protein CDS	Expression Difference	1650254	1651180	927	forward	1000	-1000	-6.0182	0
JOLNEC_08185	nickel transporter CDS	Expression Difference	1651803	1652720	918	forward	1000	-1000	-5.77212	0
JOLNEC_13280	DUF3649 domain-containing protein CDS	Expression Difference	2750809	2751168	360	forward	15.05	-15.05	-5.38971	7.67e-17
JOLNEC_12945	DUF2325 domain-containing protein CDS	Expression Difference	2669404	2669739	336	forward	171.99	-171.99	-5.36834	3.83e-175
JOLNEC_17235	energy transducer TonB CDS	Expression Difference	3637008	3637805	798	reverse	146.82	-146.82	-5.20201	6.9e-150
JOLNEC_13350	Fe2+ transport protein CDS	Expression Difference	2768042	2768581	540	forward	29.26	-29.26	-5.05554	2.03e-31
JOLNEC_13355	petE CDS	Expression Difference	2768584	2768916	333	forward	28.68	-28.68	-5.05257	7.7e-31
JOLNEC_08180	DUF1007 domain-containing protein CDS	Expression Difference	1651141	1651806	666	forward	1000	-1000	-5.00851	0
JOLNEC_13285	peptidase CDS	Expression Difference	2751165	2752784	1620	forward	211.97	-211.97	-4.85523	3.08e-215
JOLNEC_05925	RNA polymerase subunit sigma CDS	Expression Difference	1176980	1177486	507	reverse	92.59	-92.59	-4.82535	2.43e-95
JOLNEC_08195	xerC CDS	Expression Difference	1654840	1655817	978	reverse	1000	-1000	-4.69759	0
JOLNEC_13290	DUF3325 domain-containing protein CDS	Expression Difference	2752788	2753111	324	forward	108.75	-108.75	-4.52695	1.38e-111
JOLNEC_13275	TonB-dependent siderophore receptor CDS	Expression Difference	2748310	2750775	2466	forward	112.7	-112.7	-4.51174	1.44e-115
JOLNEC_13210	Fe2+-dependent dioxygenase CDS	Expression Difference	2728388	2729071	684	reverse	132.21	-132.21	-4.43077	3.69e-135
JOLNEC_13270	transmembrane sensor protein CDS	Expression Difference	2747286	2748197	912	forward	104.58	-104.58	-4.26929	2.29e-107
JOLNEC_17225	Biopolymer transport protein CDS	Expression Difference	3635640	3636074	435	reverse	130.02	-130.02	-4.11669	6.01e-133
JOLNEC_17230	flagellar motor protein MotA CDS	Expression Difference	3636074	3636988	915	reverse	107.33	-107.33	-4.01946	3.9e-110
JOLNEC_16850	PepSY-associated TM region CDS	Expression Difference	3556007	3557173	1167	forward	135.63	-135.63	-3.99385	1.2e-138
JOLNEC_02365	TonB-dependent siderophore receptor CDS	Expression Difference	444038	446218	2181	reverse	139.53	-139.53	-3.93717	1.43e-142
JOLNEC_05920	heme uptake transmembrane sensor CDS	Expression Difference	1176060	1176983	924	reverse	89.2	-89.2	-3.88858	6.27e-92
JOLNEC_13360	FTR1 family iron permease CDS	Expression Difference	2768927	2769763	837	forward	57.83	-57.83	-3.8583	2.36e-60
JOLNEC_16055	alpha-hydroxy-acid oxidizing enzyme CDS	Expression Difference	3350439	3351617	1179	forward	62.69	-62.69	-3.82031	3.06e-65
JOLNEC_13265	RNA polymerase sigma factor CDS	Expression Difference	2746784	2747293	510	forward	120.07	-120.07	-3.79553	5.82e-123
JOLNEC_09400	L-lysine cyclodeaminase CDS	Expression Difference	1901016	1902059	1044	reverse	69.74	-69.74	-3.77325	2.59e-72
JOLNEC_08775	hypothetical protein CDS	Expression Difference	1770008	1770100	93	reverse	50.4	-50.4	-3.66857	7.71e-53
JOLNEC_16260	iron ABC transporter substrate-binding protein CDS	Expression Difference	3388718	3389761	1044	forward	79.43	-79.43	-3.64981	4.38e-82
JOLNEC_02730	peptidase CDS	Expression Difference	516630	517922	1293	reverse	81.6	-81.6	-3.64338	2.65e-84
JOLNEC_08770	adc CDS	Expression Difference	1769265	1770005	741	reverse	44.07	-44.07	-3.64243	1.87e-46
JOLNEC_02725	Cytochrome c domain-containing protein CDS	Expression Difference	515140	516633	1494	reverse	57.7	-57.7	-3.60957	3.21e-60
JOLNEC_04330	hypothetical protein CDS	Expression Difference	842018	842158	141	forward	36.53	-36.53	-3.53794	7.95e-39
JOLNEC_08790	type VI secretion system tube protein Hcp CDS	Expression Difference	1772767	1773243	477	forward	43.54	-43.54	-3.53626	6.5e-46
JOLNEC_13215	TonB-dependent siderophore receptor CDS	Expression Difference	2729073	2731268	2196	reverse	133.71	-133.71	-3.47455	1.13e-136
JOLNEC_16855	Putative membrane protein 28 CDS	Expression Difference	3557170	3557352	183	forward	39.59	-39.59	-3.30426	6.55e-42
JOLNEC_02010	organic hydroperoxide resistance protein CDS	Expression Difference	362647	363072	426	reverse	45.58	-45.58	-3.24234	5.72e-48
JOLNEC_14765	nitroreductase CDS	Expression Difference	3075923	3076558	636	forward	135.45	-135.45	-3.22424	1.93e-138
JOLNEC_09025	fimbrial protein CDS	Expression Difference	1821849	1822487	639	reverse	27.9	-27.9	-3.21974	4.79e-30
JOLNEC_03160	hypothetical protein CDS	Expression Difference	607374	607703	330	reverse	74.88	-74.88	-3.1697	1.74e-77
JOLNEC_03125	iron ABC transporter substrate-binding protein CDS	Expression Difference	602159	603076	918	reverse	10.31	-10.31	-3.13614	6.54e-12
JOLNEC_09030	fimbrial protein CDS	Expression Difference	1822631	1823275	645	reverse	52.88	-52.88	-3.13339	2.46e-55
JOLNEC_13365	Polyferredoxin-like protein CDS	Expression Difference	2769789	2771150	1362	forward	69.92	-69.92	-3.10846	1.68e-72
JOLNEC_16270	ABC transporter ATP-binding protein CDS	Expression Difference	3391530	3392354	825	forward	89.61	-89.61	-3.07259	2.38e-92
JOLNEC_05440	Fimbrial subunit CDS	Expression Difference	1069389	1069985	597	forward	48.35	-48.35	-2.99976	9.28e-51
JOLNEC_04530	gamma-glutamylcyclotransferase CDS	Expression Difference	884798	885469	672	reverse	56.51	-56.51	-2.98854	5.23e-59
JOLNEC_07030	leuA CDS	Expression Difference	1403006	1404715	1710	forward	108.84	-108.84	-2.96584	1.09e-111
JOLNEC_02720	aminopeptidase CDS	Expression Difference	514085	515143	1059	reverse	61.14	-61.14	-2.96522	1.11e-63
JOLNEC_04170	acid-resistance protein CDS	Expression Difference	795758	796111	354	forward	32.99	-32.99	-2.94195	3.15e-35
JOLNEC_07155	TonB-dependent receptor CDS	Expression Difference	1430564	1432798	2235	forward	77.89	-77.89	-2.93298	1.66e-80
JOLNEC_16265	ABC transporter, permease protein CDS	Expression Difference	3389867	3391525	1659	forward	40.86	-40.86	-2.90817	3.38e-43
JOLNEC_08805	tssG CDS	Expression Difference	1775412	1776326	915	forward	30.01	-30.01	-2.87393	3.47e-32
JOLNEC_08825	DUF4280 domain-containing protein CDS	Expression Difference	1781416	1781802	387	forward	19.37	-19.37	-2.80568	2.6e-21
JOLNEC_07055	ABC transporter permease CDS	Expression Difference	1409161	1409955	795	forward	16.08	-16.08	-2.80514	6.46e-18
JOLNEC_13885	Nramp family divalent metal transporter CDS	Expression Difference	2878098	2879366	1269	reverse	55.82	-55.82	-2.79061	2.59e-58
JOLNEC_08815	Phage-base-V domain-containing protein CDS	Expression Difference	1778940	1780790	1851	forward	31.22	-31.22	-2.77308	1.96e-33
JOLNEC_08810	type VI secretion system ATPase TssH CDS	Expression Difference	1776329	1778947	2619	forward	29.61	-29.61	-2.75634	8.81e-32
JOLNEC_08710	hypothetical protein CDS	Expression Difference	1759086	1759343	258	reverse	93.94	-93.94	-2.75163	1.06e-96
JOLNEC_08800	tssF CDS	Expression Difference	1773673	1775415	1743	forward	35.24	-35.24	-2.74049	1.61e-37
JOLNEC_03895	recombination-associated protein RdgC CDS	Expression Difference	741163	742065	903	forward	6.74	-6.74	-2.73924	3.64e-08
JOLNEC_05915	TonB-dependent receptor CDS	Expression Difference	1173390	1175957	2568	reverse	53.47	-53.47	-2.71314	6.1e-56
JOLNEC_08830	Putative membrane protein CDS	Expression Difference	1781806	1781958	153	forward	14.72	-14.72	-2.70155	1.68e-16
JOLNEC_03155	fimbrial protein CDS	Expression Difference	606441	607130	690	forward	49.93	-49.93	-2.69923	2.29e-52
JOLNEC_08255	DUF692 domain-containing protein CDS	Expression Difference	1665501	1666310	810	forward	64.72	-64.72	-2.6829	2.81e-67
JOLNEC_14800	Autotransporter serine protease CDS	Expression Difference	3084929	3087883	2955	reverse	53.45	-53.45	-2.67473	6.58e-56
JOLNEC_08835	Putative extracellular solute-binding protein CDS	Expression Difference	1781958	1782890	933	forward	22.75	-22.75	-2.64886	8.95e-25
JOLNEC_14805	hypothetical protein CDS	Expression Difference	3088039	3088197	159	reverse	57.32	-57.32	-2.62677	8.05e-60
JOLNEC_08160	transcriptional repressor CDS	Expression Difference	1647945	1648436	492	reverse	39.12	-39.12	-2.6256	1.95e-41
JOLNEC_08780	tssB CDS	Expression Difference	1770610	1771161	552	forward	41.58	-41.58	-2.58962	6.13e-44
JOLNEC_08765	3-hydroxybutyrate dehydrogenase CDS	Expression Difference	1768432	1769217	786	reverse	28.68	-28.68	-2.57342	7.75e-31
JOLNEC_08785	tssC CDS	Expression Difference	1771213	1772706	1494	forward	39.72	-39.72	-2.51472	4.82e-42
JOLNEC_08820	hypothetical protein CDS	Expression Difference	1780790	1781419	630	forward	20.48	-20.48	-2.51142	1.87e-22
JOLNEC_06695	DUF302 domain-containing protein CDS	Expression Difference	1337568	1338035	468	reverse	32.41	-32.41	-2.50883	1.23e-34
JOLNEC_08715	HTH cro/C1-type domain-containing protein CDS	Expression Difference	1759628	1759999	372	reverse	85.83	-85.83	-2.50273	1.53e-88
JOLNEC_16800	D-amino acid dehydrogenase small subunit CDS	Expression Difference	3544708	3545949	1242	reverse	6.39	-6.39	-2.49912	8.56e-08
JOLNEC_04510	YeiH family putative sulfate export transporter CDS	Expression Difference	880916	881953	1038	forward	41.75	-41.75	-2.47894	4.06e-44
JOLNEC_08250	hypothetical protein CDS	Expression Difference	1665232	1665516	285	forward	49.47	-49.47	-2.47366	6.78e-52
JOLNEC_02715	DUF1513 domain-containing protein CDS	Expression Difference	513004	514095	1092	reverse	40.16	-40.16	-2.46878	1.74e-42
JOLNEC_08795	tssE CDS	Expression Difference	1773252	1773656	405	forward	30.49	-30.49	-2.43303	1.12e-32
JOLNEC_08870	type VI secretion system protein TssA CDS	Expression Difference	1791898	1792911	1014	forward	15.83	-15.83	-2.42801	1.17e-17
JOLNEC_07015	bacterioferritin CDS	Expression Difference	1400255	1400533	279	forward	34.08	-34.08	-2.41786	2.47e-36
JOLNEC_08845	Putative transport protein CDS	Expression Difference	1784180	1785583	1404	forward	15.87	-15.87	-2.37284	1.07e-17
JOLNEC_07045	ABC transporter substrate-binding protein CDS	Expression Difference	1407352	1408350	999	forward	20.4	-20.4	-2.37087	2.26e-22
JOLNEC_09425	AsnC family transcriptional regulator CDS	Expression Difference	1907284	1907709	426	reverse	18.84	-18.84	-2.363	9.27e-21
JOLNEC_11485	Adhesin CDS	Expression Difference	2350315	2352543	2229	reverse	74.28	-74.28	-2.35453	7.08e-77
JOLNEC_07935	iron ABC transporter substrate-binding protein CDS	Expression Difference	1601441	1602532	1092	forward	32.58	-32.58	-2.3446	8.15e-35
JOLNEC_16255	ferredoxin--NADP(+) reductase CDS	Expression Difference	3387612	3388388	777	reverse	78.09	-78.09	-2.33837	1e-80
JOLNEC_11070	DUF2325 domain-containing protein CDS	Expression Difference	2267662	2268258	597	reverse	73.32	-73.32	-2.32143	6.57e-76
JOLNEC_07050	ABC transporter permease CDS	Expression Difference	1408350	1409159	810	forward	15.66	-15.66	-2.30436	1.77e-17
JOLNEC_12315	Aconitate hydratase A CDS	Expression Difference	2537928	2540507	2580	reverse	4.82	-4.82	-2.30366	4.14e-06
JOLNEC_03120	iron chelate uptake ABC transporter family permease subunit CDS	Expression Difference	601160	602155	996	reverse	6.2	-6.2	-2.30224	1.38e-07
JOLNEC_03115	Putative iron ABC transporter, permease protein CDS	Expression Difference	600211	601167	957	reverse	17.73	-17.73	-2.29447	1.26e-19
JOLNEC_07060	ABC transporter ATP-binding protein CDS	Expression Difference	1409952	1410938	987	forward	20.53	-20.53	-2.28446	1.66e-22
JOLNEC_08840	Putative transport protein CDS	Expression Difference	1782853	1784178	1326	forward	16.94	-16.94	-2.27643	8.23e-19
JOLNEC_15035	flgM CDS	Expression Difference	3141670	3141957	288	reverse	21.5	-21.5	-2.26186	1.71e-23
JOLNEC_04175	glutamate decarboxylase CDS	Expression Difference	796182	797582	1401	forward	21.46	-21.46	-2.21036	1.9e-23
JOLNEC_14340	Putative filamentous hemagglutinin/adhesin CDS	Expression Difference	2978109	2984150	6042	forward	24.19	-24.19	-2.18204	2.99e-26
JOLNEC_16415	Peptidoglycan endopeptidase CDS	Expression Difference	3457890	3458348	459	forward	20.64	-20.64	-2.1567	1.29e-22
JOLNEC_01735	hypothetical protein CDS	Expression Difference	307377	307814	438	forward	20.14	-20.14	-2.1396	4.3e-22
JOLNEC_02095	Transcriptional regulator CDS	Expression Difference	387331	387714	384	reverse	30.57	-30.57	-2.13203	9.24e-33
JOLNEC_02345	Putative exonuclease CDS	Expression Difference	437532	438053	522	reverse	31.18	-31.18	-2.129	2.19e-33
JOLNEC_08850	Putative lipoprotein CDS	Expression Difference	1785580	1786032	453	forward	11.78	-11.78	-2.127	1.91e-13
JOLNEC_14890	Putative adhesin/virulence factor CDS	Expression Difference	3106324	3107025	702	forward	26.01	-26.01	-2.12015	4.13e-28
JOLNEC_04045	Xaa-Pro aminopeptidase CDS	Expression Difference	769141	770484	1344	forward	41.23	-41.23	-2.1129	1.41e-43
JOLNEC_05910	hemin-degrading factor CDS	Expression Difference	1172287	1173333	1047	reverse	31.89	-31.89	-2.09905	4.15e-34
JOLNEC_08865	Putative exported protein CDS	Expression Difference	1788137	1791901	3765	forward	16.08	-16.08	-2.07849	6.44e-18
JOLNEC_10345	DUF4880 domain-containing protein CDS	Expression Difference	2107915	2108871	957	reverse	16.4	-16.4	-2.07296	2.99e-18
JOLNEC_17355	Putative N-acetyltransferase YedL CDS	Expression Difference	3659761	3660042	282	forward	59.95	-59.95	-2.06921	1.73e-62
JOLNEC_08860	type IV secretion protein DotU CDS	Expression Difference	1787360	1788103	744	forward	7.68	-7.68	-2.06199	3.65e-09
JOLNEC_08855	type VI secretion system baseplate subunit TssK CDS	Expression Difference	1786074	1787363	1290	forward	10.97	-10.97	-2.05665	1.34e-12
JOLNEC_09175	hypothetical protein CDS	Expression Difference	1855733	1856056	324	reverse	11.04	-11.04	-2.05116	1.13e-12
JOLNEC_15795	BOF domain-containing protein CDS	Expression Difference	3291557	3291988	432	reverse	27.44	-27.44	-2.04577	1.44e-29
JOLNEC_07210	ilvB CDS	Expression Difference	1445513	1447342	1830	reverse	29.4	-29.4	-2.00177	1.45e-31
JOLNEC_06940	Putative membrane protein CDS	Expression Difference	1384028	1384282	255	forward	14.72	-14.72	-1.99219	1.67e-16
JOLNEC_16430	rpoZ CDS	Expression Difference	3459972	3460175	204	forward	24.36	-24.36	-1.97353	1.98e-26
JOLNEC_11620	infA CDS	Expression Difference	2379004	2379270	267	reverse	35.23	-35.23	-1.96423	1.67e-37
JOLNEC_11320	hypothetical protein CDS	Expression Difference	2325141	2325290	150	forward	35.15	-35.15	-1.90677	2.02e-37
JOLNEC_08875	hypothetical protein CDS	Expression Difference	1793036	1793905	870	forward	12.3	-12.3	-1.86554	5.49e-14
JOLNEC_15990	NodB-like y domain-containing protein CDS	Expression Difference	3331580	3331915	336	forward	23.61	-23.61	-1.8652	1.17e-25
JOLNEC_08315	Na+/H+ antiporter NhaA CDS	Expression Difference	1678109	1679281	1173	reverse	19.79	-19.79	-1.84004	9.67e-22
JOLNEC_04880	glycosyltransferase CDS	Expression Difference	955310	956368	1059	reverse	24.45	-24.45	-1.83298	1.59e-26
JOLNEC_04365	livF CDS	Expression Difference	849471	850181	711	forward	16.79	-16.79	-1.81267	1.17e-18
JOLNEC_08265	Putative membrane protein CDS	Expression Difference	1666509	1666982	474	forward	19.76	-19.76	-1.80967	1.04e-21
JOLNEC_11215	Autotransporter CDS	Expression Difference	2300854	2303838	2985	reverse	37.05	-37.05	-1.80102	2.37e-39
JOLNEC_08390	TonB-dependent receptor plug domain-containing protein CDS	Expression Difference	1694303	1695019	717	forward	17.62	-17.62	-1.7661	1.64e-19
JOLNEC_03775	hypothetical protein CDS	Expression Difference	727749	727907	159	reverse	1.52	-1.52	-1.75546	0.016231
JOLNEC_16090	aspartate/glutamate racemase family protein CDS	Expression Difference	3355820	3356560	741	forward	28.42	-28.42	-1.74558	1.45e-30
JOLNEC_03490	murB CDS	Expression Difference	680127	681143	1017	reverse	28.68	-28.68	-1.73508	7.87e-31
JOLNEC_04345	ABC transporter substrate-binding protein CDS	Expression Difference	845707	846861	1155	forward	30.12	-30.12	-1.72717	2.65e-32
JOLNEC_09325	Ankyrin repeat-containing exported protein CDS	Expression Difference	1885741	1886304	564	reverse	2.61	-2.61	-1.72688	0.00100064
JOLNEC_09035	fimbrial protein CDS	Expression Difference	1823415	1824188	774	reverse	17.67	-17.67	-1.72168	1.44e-19
JOLNEC_08760	NAD(P)/FAD-dependent oxidoreductase CDS	Expression Difference	1767261	1768388	1128	reverse	15.57	-15.57	-1.71753	2.22e-17
JOLNEC_10855	Putative exported protein CDS	Expression Difference	2221906	2222604	699	reverse	18.16	-18.16	-1.7016	4.56e-20
JOLNEC_09330	Catalase CDS	Expression Difference	1886364	1887887	1524	reverse	6.67	-6.67	-1.69497	4.35e-08
JOLNEC_10350	putative RNA polymerase sigma factor CDS	Expression Difference	2108868	2109548	681	reverse	9.72	-9.72	-1.68398	2.66e-11
JOLNEC_17785	class I SAM-dependent methyltransferase CDS	Expression Difference	3758584	3760110	1527	forward	18.08	-18.08	-1.65317	5.5e-20
JOLNEC_17360	cytochrome B CDS	Expression Difference	3660108	3660782	675	forward	27.08	-27.08	-1.65096	3.39e-29
JOLNEC_08705	preprotein translocase subunit SecD CDS	Expression Difference	1758513	1759067	555	forward	34.2	-34.2	-1.64697	1.86e-36
JOLNEC_07065	phosphodiesterase CDS	Expression Difference	1410955	1411770	816	forward	14.58	-14.58	-1.60452	2.33e-16
JOLNEC_04275	Putative hemolysin/hemagglutin accessory protein CDS	Expression Difference	823426	825048	1623	reverse	15.29	-15.29	-1.59843	4.28e-17
JOLNEC_13440	Putative exported protein CDS	Expression Difference	2788250	2788672	423	forward	14.72	-14.72	-1.59641	1.69e-16
JOLNEC_14335	hypothetical protein CDS	Expression Difference	2977198	2977368	171	reverse	8.34	-8.34	-1.57814	7.41e-10
JOLNEC_12615	msrB CDS	Expression Difference	2601861	2602295	435	reverse	20.22	-20.22	-1.56937	3.52e-22
JOLNEC_08260	DUF2063 domain-containing protein CDS	Expression Difference	1666274	1666546	273	forward	7.05	-7.05	-1.56572	1.71e-08
JOLNEC_00575	Putative pilus assembly protein CDS	Expression Difference	111581	112318	738	reverse	3.59	-3.59	-1.56161	8.75e-05
JOLNEC_00705	pyrB CDS	Expression Difference	139031	140326	1296	reverse	2.66	-2.66	-1.55967	0.000890646
JOLNEC_15910	DUF3861 domain-containing protein CDS	Expression Difference	3314025	3314330	306	forward	10.58	-10.58	-1.55121	3.45e-12
JOLNEC_03780	endonuclease CDS	Expression Difference	727904	728275	372	reverse	1.86	-1.86	-1.54451	0.00675954
JOLNEC_16275	Pirin CDS	Expression Difference	3392288	3393190	903	reverse	13.49	-13.49	-1.54201	3.14e-15
JOLNEC_13105	Putative N-acetyltransferase YedL CDS	Expression Difference	2705795	2705983	189	reverse	25.46	-25.46	-1.53451	1.5e-27
JOLNEC_13745	hypothetical protein CDS	Expression Difference	2852752	2852997	246	forward	6.14	-6.14	-1.52158	1.62e-07
JOLNEC_08700	thiC CDS	Expression Difference	1756309	1758222	1914	reverse	12.09	-12.09	-1.51947	9.11e-14
JOLNEC_04360	livG CDS	Expression Difference	848686	849474	789	forward	18.01	-18.01	-1.51819	6.55e-20
JOLNEC_00175	DUF4471 domain-containing protein CDS	Expression Difference	32817	32981	165	forward	2.1	-2.1	-1.51379	0.00366947
JOLNEC_15680	hypothetical protein CDS	Expression Difference	3268497	3268739	243	reverse	18.96	-18.96	-1.50049	6.87e-21
JOLNEC_09590	Methyltransf-21 domain-containing protein CDS	Expression Difference	1947054	1947878	825	reverse	4.37	-4.37	-1.49442	1.26e-05
JOLNEC_09065	flagellar biosynthesis protein FlgA CDS	Expression Difference	1831322	1832659	1338	reverse	30.09	-30.09	-1.48496	2.86e-32
JOLNEC_03770	Putative phage protein CDS	Expression Difference	727417	727749	333	reverse	1.85	-1.85	-1.48119	0.00700954
JOLNEC_15030	flagellar protein FlgN CDS	Expression Difference	3141203	3141673	471	reverse	12.59	-12.59	-1.46297	2.75e-14
JOLNEC_00560	secretion protein CDS	Expression Difference	108928	110208	1281	reverse	3.81	-3.81	-1.44647	4.97e-05
JOLNEC_14110	aromatic amino acid aminotransferase CDS	Expression Difference	2926126	2927328	1203	reverse	22.36	-22.36	-1.44157	2.3e-24
JOLNEC_02220	DNA-binding protein CDS	Expression Difference	411554	412030	477	forward	12.81	-12.81	-1.43194	1.63e-14
JOLNEC_08435	DNA-binding response regulator CDS	Expression Difference	1703590	1704213	624	reverse	4.18	-4.18	-1.417	2.02e-05
JOLNEC_05740	lactam utilization protein LamB CDS	Expression Difference	1135316	1136074	759	forward	14.24	-14.24	-1.41003	5.32e-16
JOLNEC_00190	hypothetical protein CDS	Expression Difference	34539	34742	204	forward	2.85	-2.85	-1.39726	0.000551627
JOLNEC_05710	metal-binding protein CDS	Expression Difference	1130270	1130731	462	forward	6.87	-6.87	-1.39459	2.68e-08
JOLNEC_16015	diguanylate phosphodiesterase CDS	Expression Difference	3337817	3339016	1200	forward	16.31	-16.31	-1.39379	3.71e-18
JOLNEC_13730	Thioredoxin peroxidase CDS	Expression Difference	2849902	2850351	450	forward	16.11	-16.11	-1.38993	5.99e-18
JOLNEC_00215	HNH endonuclease CDS	Expression Difference	36429	36914	486	forward	1.36	-1.36	-1.38438	0.0245568
JOLNEC_09430	rocF CDS	Expression Difference	1907897	1908820	924	forward	11	-11	-1.37702	1.25e-12
JOLNEC_14530	MerR-family transcriptional regulator CDS	Expression Difference	3026507	3027544	1038	reverse	22.75	-22.75	-1.37216	8.93e-25
JOLNEC_13955	purN CDS	Expression Difference	2892626	2893294	669	forward	27.39	-27.39	-1.36454	1.63e-29
JOLNEC_00440	C4-dicarboxylate ABC transporter CDS	Expression Difference	82246	83244	999	forward	7.32	-7.32	-1.35716	8.87e-09
JOLNEC_08270	5-formyltetrahydrofolate cyclo-ligase CDS	Expression Difference	1666979	1667644	666	reverse	31.62	-31.62	-1.35584	7.66e-34
JOLNEC_05735	carboxylase CDS	Expression Difference	1134303	1135319	1017	forward	11.34	-11.34	-1.35569	5.51e-13
JOLNEC_15675	hypothetical protein CDS	Expression Difference	3268318	3268440	123	reverse	10.33	-10.33	-1.35353	6.27e-12
JOLNEC_08430	dprA CDS	Expression Difference	1702393	1703514	1122	reverse	10.13	-10.13	-1.35349	1e-11
JOLNEC_17390	NAD(P) transhydrogenase subunit alpha part 1 CDS	Expression Difference	3665640	3666245	606	forward	14.81	-14.81	-1.35291	1.34e-16
JOLNEC_04355	livM CDS	Expression Difference	847827	848693	867	forward	9.13	-9.13	-1.35105	1.11e-10
JOLNEC_11110	class I SAM-dependent methyltransferase CDS	Expression Difference	2274804	2275385	582	reverse	10.53	-10.53	-1.34928	3.89e-12
JOLNEC_17430	aroG CDS	Expression Difference	3674139	3675212	1074	reverse	22.39	-22.39	-1.34738	2.09e-24
JOLNEC_09395	hutG CDS	Expression Difference	1899868	1900659	792	reverse	5.14	-5.14	-1.34708	1.88e-06
JOLNEC_08145	hslV CDS	Expression Difference	1645103	1645642	540	reverse	12.51	-12.51	-1.34684	3.36e-14
JOLNEC_14935	lpdA CDS	Expression Difference	3118623	3120380	1758	forward	11.91	-11.91	-1.33654	1.41e-13
JOLNEC_16785	imuA CDS	Expression Difference	3539412	3540158	747	forward	5.33	-5.33	-1.3304	1.19e-06
JOLNEC_02810	L-threonylcarbamoyladenylate synthase CDS	Expression Difference	533427	534053	627	reverse	17.53	-17.53	-1.32612	2.03e-19
JOLNEC_13905	Putative membrane protein CDS	Expression Difference	2882368	2882814	447	reverse	15.15	-15.15	-1.32601	5.98e-17
JOLNEC_08200	DUF484 domain-containing protein CDS	Expression Difference	1655817	1656491	675	reverse	13.3	-13.3	-1.3226	4.96e-15
JOLNEC_12095	hypothetical protein CDS	Expression Difference	2495230	2495352	123	forward	4.7	-4.7	-1.31985	5.59e-06
JOLNEC_13435	DedA family protein CDS	Expression Difference	2787621	2788145	525	forward	3.07	-3.07	-1.31893	0.000321012
JOLNEC_00745	Putative lipoprotein CDS	Expression Difference	144581	144892	312	forward	16.51	-16.51	-1.3072	2.31e-18
JOLNEC_04410	LysR-family transcriptional regulator CDS	Expression Difference	859201	860124	924	forward	18.36	-18.36	-1.30704	2.84e-20
JOLNEC_00140	hypothetical protein CDS	Expression Difference	29157	29432	276	reverse	1.18	-1.18	-1.30643	0.0396255
JOLNEC_08680	hypothetical protein CDS	Expression Difference	1752566	1752820	255	forward	5.56	-5.56	-1.29946	6.63e-07
JOLNEC_03750	hypothetical protein CDS	Expression Difference	725657	726025	369	reverse	1.52	-1.52	-1.29545	0.016434
JOLNEC_05730	pxpB CDS	Expression Difference	1133587	1134306	720	forward	11.52	-11.52	-1.29295	3.54e-13
JOLNEC_05315	hydroxymethylpyrimidine/phosphomethylpyrimidine kinase CDS	Expression Difference	1043002	1043811	810	forward	24.97	-24.97	-1.29163	4.74e-27
JOLNEC_02340	NTP pyrophosphatase, house-cleaning of non-canonical NTPs CDS	Expression Difference	437168	437521	354	reverse	12.27	-12.27	-1.28883	5.96e-14
JOLNEC_05905	hemin ABC transporter substrate-binding protein CDS	Expression Difference	1171446	1172279	834	reverse	13.53	-13.53	-1.28697	2.82e-15
JOLNEC_06135	gatC CDS	Expression Difference	1217314	1217622	309	forward	10.83	-10.83	-1.27771	1.87e-12
JOLNEC_14445	hypothetical protein CDS	Expression Difference	3007769	3007939	171	forward	10.1	-10.1	-1.27554	1.07e-11
JOLNEC_03415	hypothetical protein CDS	Expression Difference	665200	665520	321	reverse	17.81	-17.81	-1.27488	1.03e-19
JOLNEC_10835	fumC CDS	Expression Difference	2217666	2219054	1389	forward	17	-17	-1.26841	7.13e-19
JOLNEC_02385	DUF2863 domain-containing protein CDS	Expression Difference	451081	452274	1194	forward	24.04	-24.04	-1.26696	4.33e-26
JOLNEC_10385	nitrate ABC transporter substrate-binding protein CDS	Expression Difference	2115680	2116690	1011	reverse	5.22	-5.22	-1.26086	1.53e-06
JOLNEC_10715	glyQ CDS	Expression Difference	2180327	2181232	906	reverse	14.7	-14.7	-1.26029	1.78e-16
JOLNEC_05605	protein-L-isoaspartate O-methyltransferase CDS	Expression Difference	1111479	1112159	681	forward	15.94	-15.94	-1.25726	9.05e-18
JOLNEC_03110	iron ABC transporter ATP-binding protein CDS	Expression Difference	599456	600214	759	reverse	14.12	-14.12	-1.25381	7.06e-16
JOLNEC_10400	acyl-CoA reductase CDS	Expression Difference	2118197	2119660	1464	reverse	9.37	-9.37	-1.2497	6.21e-11
JOLNEC_09450	lpxE CDS	Expression Difference	1913907	1914503	597	reverse	3.46	-3.46	-1.24752	0.000120016
JOLNEC_04065	purH CDS	Expression Difference	773136	774725	1590	forward	15.75	-15.75	-1.24032	1.44e-17
JOLNEC_07350	rnpA CDS	Expression Difference	1477499	1477861	363	forward	25.04	-25.04	-1.23999	3.99e-27
JOLNEC_14925	aceE CDS	Expression Difference	3114259	3116964	2706	forward	19.25	-19.25	-1.23672	3.47e-21
JOLNEC_15835	DUF3298 domain-containing protein CDS	Expression Difference	3297690	3298505	816	forward	19.29	-19.29	-1.23289	3.14e-21
JOLNEC_04875	dolichyl-phosphate-mannose--protein mannosyltransferase CDS	Expression Difference	953727	955313	1587	reverse	13.66	-13.66	-1.22781	2.09e-15
JOLNEC_06650	DUF3717 domain-containing protein CDS	Expression Difference	1328660	1328875	216	forward	16.8	-16.8	-1.22332	1.14e-18
JOLNEC_13295	trpS CDS	Expression Difference	2753185	2754507	1323	forward	21.57	-21.57	-1.21572	1.45e-23
JOLNEC_09460	phosphoethanolamine transferase domain-containing protein CDS	Expression Difference	1915369	1916085	717	reverse	5.95	-5.95	-1.20618	2.56e-07
JOLNEC_01830	rpmE,rpmE2 CDS	Expression Difference	326563	326826	264	forward	7.9	-7.9	-1.20506	2.15e-09
JOLNEC_07945	lipase CDS	Expression Difference	1604394	1605461	1068	forward	5.76	-5.76	-1.19837	4.02e-07
JOLNEC_02360	Putative membrane protein CDS	Expression Difference	443341	443991	651	forward	6.41	-6.41	-1.19827	8.25e-08
JOLNEC_06030	ptsN CDS	Expression Difference	1198324	1198788	465	forward	12.61	-12.61	-1.19796	2.62e-14
JOLNEC_06785	ABC transporter ATP-binding protein CDS	Expression Difference	1361419	1362255	837	forward	23.06	-23.06	-1.19723	4.35e-25
JOLNEC_11470	Putative lipoprotein CDS	Expression Difference	2346900	2347688	789	reverse	9.98	-9.98	-1.19472	1.43e-11
JOLNEC_03815	YdaS family helix-turn-helix protein CDS	Expression Difference	731110	731367	258	reverse	2.65	-2.65	-1.19207	0.000918155
JOLNEC_14690	Lipoprotein CDS	Expression Difference	3060619	3060948	330	reverse	24.15	-24.15	-1.19098	3.3e-26
JOLNEC_03485	dapB CDS	Expression Difference	679307	680098	792	forward	11.69	-11.69	-1.18955	2.39e-13
JOLNEC_17725	maf CDS	Expression Difference	3747634	3748239	606	forward	11.8	-11.8	-1.18915	1.81e-13
JOLNEC_12950	NlpC/P60 family CDS	Expression Difference	2669939	2670595	657	reverse	14.06	-14.06	-1.18582	8.16e-16
JOLNEC_04090	ruvB CDS	Expression Difference	776976	778049	1074	forward	12.73	-12.73	-1.18474	1.96e-14
JOLNEC_09945	MOSC-N domain-containing protein CDS	Expression Difference	2028132	2028536	405	forward	11.43	-11.43	-1.17987	4.43e-13
JOLNEC_03300	ABC transporter ATP-binding protein CDS	Expression Difference	638901	639959	1059	forward	9.12	-9.12	-1.17901	1.15e-10
JOLNEC_15720	Haem degrading protein HbpS-like CDS	Expression Difference	3277533	3278024	492	forward	13.4	-13.4	-1.17762	3.93e-15
JOLNEC_00345	GNAT family N-acetyltransferase CDS	Expression Difference	63888	64394	507	reverse	12.56	-12.56	-1.17717	2.94e-14
JOLNEC_09285	reverse transcriptase family protein CDS	Expression Difference	1879213	1880190	978	reverse	16.87	-16.87	-1.17604	9.79e-19
JOLNEC_01720	ZIP family metal transporter CDS	Expression Difference	302939	303775	837	reverse	10.82	-10.82	-1.17496	1.93e-12
JOLNEC_17200	argG CDS	Expression Difference	3629000	3630331	1332	forward	23.23	-23.23	-1.17452	2.93e-25
JOLNEC_07040	LacI family transcriptional regulator CDS	Expression Difference	1406297	1407331	1035	forward	7.47	-7.47	-1.17447	6.09e-09
JOLNEC_12310	GntR family transcriptional regulator CDS	Expression Difference	2536949	2537839	891	reverse	14.25	-14.25	-1.1699	5.19e-16
JOLNEC_08100	alpha/beta hydrolase CDS	Expression Difference	1637495	1638142	648	forward	10.6	-10.6	-1.16838	3.25e-12
JOLNEC_16050	asd CDS	Expression Difference	3349371	3350255	885	forward	18.64	-18.64	-1.1678	1.47e-20
JOLNEC_16580	trxA CDS	Expression Difference	3499298	3499681	384	forward	5.54	-5.54	-1.16676	7e-07
JOLNEC_01810	peptidylprolyl isomerase CDS	Expression Difference	323518	323973	456	reverse	16.94	-16.94	-1.16233	8.21e-19
JOLNEC_11205	SDR family oxidoreductase CDS	Expression Difference	2298677	2299381	705	reverse	11.21	-11.21	-1.1623	7.5e-13
JOLNEC_02545	ATP-dependent DNA helicase CDS	Expression Difference	479091	481148	2058	reverse	7.47	-7.47	-1.15994	6.08e-09
JOLNEC_02755	AtzE family amidohydrolase CDS	Expression Difference	521007	522386	1380	forward	4.07	-4.07	-1.15446	2.66e-05
JOLNEC_04380	polysaccharide lyase CDS	Expression Difference	853471	854511	1041	reverse	13.09	-13.09	-1.15299	8.31e-15
JOLNEC_10375	hypothetical protein CDS	Expression Difference	2114450	2114689	240	reverse	2.72	-2.72	-1.15279	0.000776576
JOLNEC_14105	lexA CDS	Expression Difference	2925198	2925839	642	reverse	9.3	-9.3	-1.15149	7.29e-11
JOLNEC_03805	CII family transcriptional regulator CDS	Expression Difference	730578	730910	333	reverse	1.78	-1.78	-1.14976	0.00833573
JOLNEC_15905	PadR-family transcriptional regulator CDS	Expression Difference	3313507	3314010	504	forward	4.98	-4.98	-1.14941	2.8e-06
JOLNEC_14930	aceF CDS	Expression Difference	3116982	3118607	1626	forward	13.35	-13.35	-1.14907	4.44e-15
JOLNEC_16075	DUF423 domain-containing protein CDS	Expression Difference	3353535	3353912	378	forward	11.61	-11.61	-1.1488	2.86e-13
JOLNEC_03445	grpE CDS	Expression Difference	672388	672924	537	reverse	16.08	-16.08	-1.14768	6.36e-18
JOLNEC_00170	CII family transcriptional regulator CDS	Expression Difference	32467	32781	315	reverse	1.46	-1.46	-1.14648	0.019236
JOLNEC_02660	Peptidyl-prolyl cis-trans isomerase CDS	Expression Difference	503108	503614	507	forward	10.9	-10.9	-1.14396	1.59e-12
JOLNEC_00475	leuD CDS	Expression Difference	89352	90002	651	reverse	14.33	-14.33	-1.1429	4.24e-16
JOLNEC_11865	CRM domain-containing protein CDS	Expression Difference	2439087	2439680	594	reverse	19.44	-19.44	-1.13999	2.19e-21
JOLNEC_10405	Acyl-protein synthetase CDS	Expression Difference	2119657	2120763	1107	reverse	11.78	-11.78	-1.13595	1.93e-13
JOLNEC_05120	ribosome-associated protein CDS	Expression Difference	1001699	1002253	555	forward	18.31	-18.31	-1.1334	3.19e-20
JOLNEC_08150	dksA CDS	Expression Difference	1645924	1646388	465	reverse	12.97	-12.97	-1.13319	1.09e-14
JOLNEC_04000	zinc-finger domain-containing protein CDS	Expression Difference	758909	759112	204	forward	5.56	-5.56	-1.13236	6.72e-07
JOLNEC_01815	radC CDS	Expression Difference	324047	324724	678	forward	9.35	-9.35	-1.13003	6.54e-11
JOLNEC_13900	dut CDS	Expression Difference	2881880	2882329	450	reverse	12.56	-12.56	-1.12661	2.96e-14
JOLNEC_11005	GNAT family N-acetyltransferase CDS	Expression Difference	2254772	2255221	450	reverse	5.19	-5.19	-1.12444	1.67e-06
JOLNEC_01875	hpnC CDS	Expression Difference	335545	336366	822	forward	13.08	-13.08	-1.12029	8.39e-15
JOLNEC_03725	DUF2213 domain-containing protein CDS	Expression Difference	719921	721201	1281	reverse	4.38	-4.38	-1.11711	1.24e-05
JOLNEC_10840	AEC family transporter CDS	Expression Difference	2219094	2219993	900	reverse	9.06	-9.06	-1.11494	1.33e-10
JOLNEC_05895	hmuV CDS	Expression Difference	1169673	1170458	786	reverse	7.36	-7.36	-1.11277	7.99e-09
JOLNEC_08685	hydroxyacid dehydrogenase CDS	Expression Difference	1752827	1754239	1413	forward	8.59	-8.59	-1.10976	4.07e-10
JOLNEC_03405	moxR CDS	Expression Difference	663146	664012	867	forward	11.37	-11.37	-1.10658	5.13e-13
JOLNEC_11000	RanBP2-type domain-containing protein CDS	Expression Difference	2254460	2254768	309	forward	6.01	-6.01	-1.10467	2.19e-07
JOLNEC_10020	FAD-dependent oxidoreductase CDS	Expression Difference	2041127	2042434	1308	reverse	15.22	-15.22	-1.09901	5.08e-17
JOLNEC_08290	hypothetical protein CDS	Expression Difference	1672085	1673704	1620	reverse	7.18	-7.18	-1.09823	1.26e-08
JOLNEC_00470	leuB CDS	Expression Difference	88220	89296	1077	reverse	17.65	-17.65	-1.09707	1.54e-19
JOLNEC_04020	galU CDS	Expression Difference	762385	763224	840	forward	15.38	-15.38	-1.09664	3.41e-17
JOLNEC_05245	mpl CDS	Expression Difference	1030296	1031666	1371	forward	14.85	-14.85	-1.09618	1.22e-16
JOLNEC_05575	SAM-dependent methyltransferase CDS	Expression Difference	1101778	1102542	765	forward	8.84	-8.84	-1.09443	2.25e-10
JOLNEC_15935	integrase CDS	Expression Difference	3319528	3319737	210	reverse	8.09	-8.09	-1.08917	1.34e-09
JOLNEC_09805	tetratricopeptide repeat protein CDS	Expression Difference	1997398	1999281	1884	forward	20.48	-20.48	-1.08718	1.87e-22
JOLNEC_06555	Putative exported protein CDS	Expression Difference	1305933	1306913	981	forward	1.28	-1.28	-1.08386	0.0302872
JOLNEC_13615	ubiG CDS	Expression Difference	2823898	2824623	726	reverse	12.32	-12.32	-1.08287	5.29e-14
JOLNEC_02680	inositol monophosphatase CDS	Expression Difference	507107	508009	903	reverse	20.29	-20.29	-1.08177	3e-22
JOLNEC_10940	DUF1090 domain-containing protein CDS	Expression Difference	2240338	2240715	378	reverse	10.45	-10.45	-1.0811	4.65e-12
JOLNEC_16710	tRNA-edit domain-containing protein CDS	Expression Difference	3526729	3527217	489	forward	9.12	-9.12	-1.07969	1.15e-10
JOLNEC_14515	MarR family transcriptional regulator CDS	Expression Difference	3022001	3022555	555	reverse	15.3	-15.3	-1.07929	4.18e-17
JOLNEC_15725	hypothetical protein CDS	Expression Difference	3277987	3278304	318	reverse	13.11	-13.11	-1.07205	7.89e-15
JOLNEC_11190	hypothetical protein CDS	Expression Difference	2296962	2297336	375	forward	10.24	-10.24	-1.07097	7.77e-12
JOLNEC_16890	heavy metal response regulator transcription factor CDS	Expression Difference	3562805	3563476	672	reverse	8.28	-8.28	-1.07012	8.51e-10
JOLNEC_05900	iron ABC transporter CDS	Expression Difference	1170458	1171462	1005	reverse	7.62	-7.62	-1.07	4.28e-09
JOLNEC_09455	sulfatase-like hydrolase/transferase CDS	Expression Difference	1914500	1915372	873	reverse	2.09	-2.09	-1.06314	0.0037421
JOLNEC_11380	magnesium/cobalt efflux protein CDS	Expression Difference	2330994	2331866	873	forward	15.36	-15.36	-1.06204	3.57e-17
JOLNEC_05595	thiG CDS	Expression Difference	1109790	1110587	798	forward	11.76	-11.76	-1.06128	2e-13
JOLNEC_09735	phosphomannomutase/phosphoglucomutase CDS	Expression Difference	1981059	1982441	1383	reverse	15.61	-15.61	-1.05753	1.99e-17
JOLNEC_11665	purE CDS	Expression Difference	2388141	2388662	522	forward	16.59	-16.59	-1.05608	1.88e-18
JOLNEC_17600	EamA family transporter CDS	Expression Difference	3719572	3720429	858	forward	12.26	-12.26	-1.0538	6.01e-14
JOLNEC_11895	ppx CDS	Expression Difference	2445640	2447121	1482	reverse	15.66	-15.66	-1.05203	1.78e-17
JOLNEC_02745	nitrate ABC transporter ATP-binding protein CDS	Expression Difference	520016	520837	822	forward	2.54	-2.54	-1.05165	0.00119607
JOLNEC_14420	guaB CDS	Expression Difference	2998960	3000420	1461	forward	23.42	-23.42	-1.04814	1.82e-25
JOLNEC_05990	selD CDS	Expression Difference	1191863	1192912	1050	forward	13.81	-13.81	-1.03934	1.49e-15
JOLNEC_02260	GNAT family N-acetyltransferase CDS	Expression Difference	420021	420545	525	forward	10.57	-10.57	-1.03799	3.54e-12
JOLNEC_15575	peptidylprolyl isomerase CDS	Expression Difference	3250938	3251219	282	forward	18.46	-18.46	-1.03789	2.25e-20
JOLNEC_04350	livH CDS	Expression Difference	846942	847823	882	forward	6.39	-6.39	-1.03674	8.75e-08
JOLNEC_08650	rhodanese-like domain-containing protein CDS	Expression Difference	1746876	1747298	423	reverse	13.48	-13.48	-1.03199	3.25e-15
JOLNEC_09730	pgi CDS	Expression Difference	1979490	1981052	1563	reverse	18.88	-18.88	-1.03132	8.34e-21
JOLNEC_09110	Putative type IV prepilin leader peptidase CDS	Expression Difference	1843951	1844622	672	reverse	5.5	-5.5	-1.03004	7.73e-07
JOLNEC_15915	ferric-enterobactin hydrolase CDS	Expression Difference	3314355	3315209	855	reverse	5.68	-5.68	-1.02848	4.92e-07
JOLNEC_06425	rpe CDS	Expression Difference	1276831	1277556	726	forward	6.55	-6.55	-1.02747	5.89e-08
JOLNEC_01635	MOSC domain-containing protein CDS	Expression Difference	279520	280428	909	reverse	8.86	-8.86	-1.02314	2.14e-10
JOLNEC_00580	Putative pilus assembly protein CDS	Expression Difference	112315	113655	1341	reverse	6.92	-6.92	-1.02313	2.35e-08
JOLNEC_13620	ompA CDS	Expression Difference	2824698	2825282	585	reverse	7.28	-7.28	-1.02177	9.71e-09
JOLNEC_04320	Major Facilitator Superfamily protein CDS	Expression Difference	839637	841028	1392	reverse	9.12	-9.12	-1.01925	1.13e-10
JOLNEC_04435	Putative zinc- or iron-chelating domain-containing protein CDS	Expression Difference	866340	866810	471	forward	8.27	-8.27	-1.01876	8.75e-10
JOLNEC_16990	YifB family Mg chelatase-like AAA ATPase CDS	Expression Difference	3580091	3581374	1284	reverse	9.02	-9.02	-1.01767	1.44e-10
JOLNEC_05890	MarR family transcriptional regulator CDS	Expression Difference	1169206	1169667	462	forward	11.72	-11.72	-1.01387	2.21e-13
JOLNEC_14855	ubiC CDS	Expression Difference	3097768	3098364	597	reverse	7.5	-7.5	-1.01291	5.75e-09
JOLNEC_14130	iscS CDS	Expression Difference	2930920	2932131	1212	forward	7.34	-7.34	-1.01111	8.39e-09
JOLNEC_06140	gatA CDS	Expression Difference	1217626	1219158	1533	forward	10.31	-10.31	-1.00993	6.49e-12
JOLNEC_11225	formate dehydrogenase CDS	Expression Difference	2305288	2305548	261	reverse	2.85	-2.85	-1.0099	0.000561865
JOLNEC_05265	aroE CDS	Expression Difference	1035128	1035985	858	forward	14.08	-14.08	-1.00703	7.76e-16
JOLNEC_03410	VWA domain containing CoxE-like protein CDS	Expression Difference	664018	665190	1173	forward	12.91	-12.91	-1.0057	1.27e-14
JOLNEC_03745	terminase small subunit CDS	Expression Difference	725034	725618	585	reverse	1.42	-1.42	-1.00244	0.0209962

## Sheet: WT_Goterm_Mol_Func_TBvsCDM_>1
Table S5: Molecular function GO term analysis of genes in WT B. avium in TB versus CDM showing greater than 2 fold increase
Level	GO ID	GO Name	GO Type	Parents (ACC)	Parents (Name)	Nodescore	#Seqs	Sequence Names
1	GO:0003674	molecular_function	Molecular Function			85.68	87	JOLNEC_14050, JOLNEC_00800, JOLNEC_02700, JOLNEC_01410, JOLNEC_03555, JOLNEC_05185, JOLNEC_14815, JOLNEC_16955, JOLNEC_16635, JOLNEC_12275, JOLNEC_12230, JOLNEC_15145, JOLNEC_15100, JOLNEC_15185, JOLNEC_12350, JOLNEC_17670, JOLNEC_15095, JOLNEC_15250, JOLNEC_15090, JOLNEC_03885, JOLNEC_09570, JOLNEC_02310, JOLNEC_03960, JOLNEC_03880, JOLNEC_09695, JOLNEC_04120, JOLNEC_11975, JOLNEC_05455, JOLNEC_…
2	GO:0005215	transporter activity	Molecular Function	GO:0003674	molecular_function	23	23	JOLNEC_01630, JOLNEC_03340, JOLNEC_09695, JOLNEC_00390, JOLNEC_08025, JOLNEC_11975, JOLNEC_04025, JOLNEC_05455, JOLNEC_11960, JOLNEC_16635, JOLNEC_11830, JOLNEC_12225, JOLNEC_12500, JOLNEC_14875, JOLNEC_15975, JOLNEC_12275, JOLNEC_12230, JOLNEC_15775, JOLNEC_12145, JOLNEC_14880, JOLNEC_16375, JOLNEC_17750, JOLNEC_04805
2	GO:0003824	catalytic activity	Molecular Function	GO:0003674	molecular_function	96.72	57	JOLNEC_00800, JOLNEC_02700, JOLNEC_01410, JOLNEC_03555, JOLNEC_05185, JOLNEC_14815, JOLNEC_12350, JOLNEC_17670, JOLNEC_15250, JOLNEC_09570, JOLNEC_02310, JOLNEC_03960, JOLNEC_03880, JOLNEC_04120, JOLNEC_11975, JOLNEC_10685, JOLNEC_12500, JOLNEC_15975, JOLNEC_12220, JOLNEC_12340, JOLNEC_04405, JOLNEC_05935, JOLNEC_15010, JOLNEC_17020, JOLNEC_17260, JOLNEC_06290, JOLNEC_09680, JOLNEC_03210, JOLNEC_…
3	GO:0016491	oxidoreductase activity	Molecular Function	GO:0003824	catalytic activity	16	16	JOLNEC_15250, JOLNEC_17020, JOLNEC_03555, JOLNEC_09570, JOLNEC_09680, JOLNEC_06160, JOLNEC_09560, JOLNEC_04120, JOLNEC_09685, JOLNEC_14505, JOLNEC_08515, JOLNEC_10685, JOLNEC_12500, JOLNEC_10220, JOLNEC_12480, JOLNEC_15550
3	GO:0016787	hydrolase activity	Molecular Function	GO:0003824	catalytic activity	25	25	JOLNEC_17260, JOLNEC_01410, JOLNEC_06290, JOLNEC_01070, JOLNEC_14815, JOLNEC_13825, JOLNEC_06610, JOLNEC_12655, JOLNEC_14230, JOLNEC_15000, JOLNEC_17670, JOLNEC_02310, JOLNEC_03880, JOLNEC_00390, JOLNEC_07255, JOLNEC_11975, JOLNEC_04025, JOLNEC_11830, JOLNEC_11995, JOLNEC_15975, JOLNEC_12000, JOLNEC_12220, JOLNEC_11990, JOLNEC_05935, JOLNEC_15010

## Sheet: WT_Goterm_Biol_Proc_TBvsCDM_>1
Table S6: Biological process GO term analysis of genes in WT B. avium in TB versus CDM showing greater than 2 fold increase
Level	GO ID	GO Name	GO Type	Parents (ACC)	Parents (Name)	Nodescore	#Seqs	Sequence Names
1	GO:0008150	biological_process	Biological Process			20.55	60	JOLNEC_02985, JOLNEC_05185, JOLNEC_14815, JOLNEC_16955, JOLNEC_16635, JOLNEC_12275, JOLNEC_12230, JOLNEC_15145, JOLNEC_15220, JOLNEC_17365, JOLNEC_15100, JOLNEC_15185, JOLNEC_12350, JOLNEC_15095, JOLNEC_02310, JOLNEC_09695, JOLNEC_04120, JOLNEC_12345, JOLNEC_05455, JOLNEC_12225, JOLNEC_12500, JOLNEC_15975, JOLNEC_15775, JOLNEC_12145, JOLNEC_04405, JOLNEC_05935, JOLNEC_14880, JOLNEC_17750, JOLNEC_…
2	GO:0009987	cellular process	Biological Process	GO:0008150	biological_process	23.85	43	JOLNEC_15040, JOLNEC_01630, JOLNEC_00385, JOLNEC_02320, JOLNEC_14815, JOLNEC_11960, JOLNEC_16955, JOLNEC_16635, JOLNEC_14875, JOLNEC_12275, JOLNEC_12230, JOLNEC_15145, JOLNEC_15220, JOLNEC_16375, JOLNEC_17365, JOLNEC_15185, JOLNEC_15095, JOLNEC_15070, JOLNEC_01485, JOLNEC_02310, JOLNEC_03340, JOLNEC_09695, JOLNEC_00390, JOLNEC_08025, JOLNEC_04120, JOLNEC_04025, JOLNEC_05455, JOLNEC_11830, JOLNEC_…
2	GO:0051179	localization	Biological Process	GO:0008150	biological_process	5.18	24	JOLNEC_01630, JOLNEC_00385, JOLNEC_02320, JOLNEC_11960, JOLNEC_16635, JOLNEC_14875, JOLNEC_12275, JOLNEC_12230, JOLNEC_16375, JOLNEC_03340, JOLNEC_00390, JOLNEC_08025, JOLNEC_11955, JOLNEC_04025, JOLNEC_05455, JOLNEC_11830, JOLNEC_12225, JOLNEC_12500, JOLNEC_15975, JOLNEC_15775, JOLNEC_12145, JOLNEC_14880, JOLNEC_17750, JOLNEC_04805
2	GO:0008152	metabolic process	Biological Process	GO:0008150	biological_process	10.08	22	JOLNEC_17260, JOLNEC_02985, JOLNEC_01485, JOLNEC_02310, JOLNEC_09680, JOLNEC_06160, JOLNEC_03210, JOLNEC_09695, JOLNEC_05185, JOLNEC_14815, JOLNEC_04120, JOLNEC_09685, JOLNEC_16955, JOLNEC_12655, JOLNEC_08305, JOLNEC_11995, JOLNEC_12500, JOLNEC_12010, JOLNEC_11990, JOLNEC_12480, JOLNEC_05935, JOLNEC_17365
3	GO:0055085	transmembrane transport	Biological Process	GO:0009987, GO:0006810	cellular process, transport	23	23	JOLNEC_01630, JOLNEC_00385, JOLNEC_02320, JOLNEC_03340, JOLNEC_00390, JOLNEC_08025, JOLNEC_04025, JOLNEC_05455, JOLNEC_11960, JOLNEC_16635, JOLNEC_11830, JOLNEC_12225, JOLNEC_12500, JOLNEC_14875, JOLNEC_15975, JOLNEC_12275, JOLNEC_12230, JOLNEC_15775, JOLNEC_12145, JOLNEC_14880, JOLNEC_16375, JOLNEC_17750, JOLNEC_04805
3	GO:0051234	establishment of localization	Biological Process	GO:0051179	localization	8.64	24	JOLNEC_01630, JOLNEC_00385, JOLNEC_02320, JOLNEC_11960, JOLNEC_16635, JOLNEC_14875, JOLNEC_12275, JOLNEC_12230, JOLNEC_16375, JOLNEC_03340, JOLNEC_00390, JOLNEC_08025, JOLNEC_11955, JOLNEC_04025, JOLNEC_05455, JOLNEC_11830, JOLNEC_12225, JOLNEC_12500, JOLNEC_15975, JOLNEC_15775, JOLNEC_12145, JOLNEC_14880, JOLNEC_17750, JOLNEC_04805
4	GO:0006810	transport	Biological Process	GO:0051234	establishment of localization	14.4	24	JOLNEC_01630, JOLNEC_00385, JOLNEC_02320, JOLNEC_11960, JOLNEC_16635, JOLNEC_14875, JOLNEC_12275, JOLNEC_12230, JOLNEC_16375, JOLNEC_03340, JOLNEC_00390, JOLNEC_08025, JOLNEC_11955, JOLNEC_04025, JOLNEC_05455, JOLNEC_11830, JOLNEC_12225, JOLNEC_12500, JOLNEC_15975, JOLNEC_15775, JOLNEC_12145, JOLNEC_14880, JOLNEC_17750, JOLNEC_04805

## Sheet: 9b6_Goterm_Mol_Func_TBvsCDM_>1
Table S7: Molecular function GO term analysis of genes in mutant 9B-6 B. avium in TB versus CDM showing greater than 2 fold increase
Level	GO ID	GO Name	GO Type	Parents (ACC)	Parents (Name)	Nodescore	#Seqs	Sequence Names
1	GO:0003674	molecular_function	Molecular Function			21.87	35	JOLNEC_00420, JOLNEC_05360, JOLNEC_04195, JOLNEC_10875, JOLNEC_07125, JOLNEC_05365, JOLNEC_07685, JOLNEC_05585, JOLNEC_04850, JOLNEC_07700, JOLNEC_16755, JOLNEC_16675, JOLNEC_10495, JOLNEC_07605, JOLNEC_14255, JOLNEC_14035, JOLNEC_14260, JOLNEC_17790, JOLNEC_02610, JOLNEC_07690, JOLNEC_05350, JOLNEC_09775, JOLNEC_07695, JOLNEC_10865, JOLNEC_16605, JOLNEC_10485, JOLNEC_10860, JOLNEC_04465, JOLNEC_…
2	GO:0005215	transporter activity	Molecular Function	GO:0003674	molecular_function	8	8	JOLNEC_17790, JOLNEC_05585, JOLNEC_04465, JOLNEC_09615, JOLNEC_00420, JOLNEC_07700, JOLNEC_14265, JOLNEC_14035
2	GO:0003824	catalytic activity	Molecular Function	GO:0003674	molecular_function	12.6	20	JOLNEC_14260, JOLNEC_05360, JOLNEC_05350, JOLNEC_04195, JOLNEC_09775, JOLNEC_10875, JOLNEC_07125, JOLNEC_10865, JOLNEC_05365, JOLNEC_16605, JOLNEC_10485, JOLNEC_10860, JOLNEC_04850, JOLNEC_04465, JOLNEC_05555, JOLNEC_09635, JOLNEC_16675, JOLNEC_07605, JOLNEC_14255, JOLNEC_14035
2	GO:0005488	binding	Molecular Function	GO:0003674	molecular_function	1.85	8	JOLNEC_07695, JOLNEC_07685, JOLNEC_04850, JOLNEC_02610, JOLNEC_16920, JOLNEC_07535, JOLNEC_10495, JOLNEC_15650
2	GO:0140657	ATP-dependent activity	Molecular Function	GO:0003674	molecular_function	5	5	JOLNEC_10865, JOLNEC_16605, JOLNEC_04465, JOLNEC_14035, JOLNEC_04195
3	GO:0016491	oxidoreductase activity	Molecular Function	GO:0003824	catalytic activity	10	10	JOLNEC_09775, JOLNEC_14260, JOLNEC_05365, JOLNEC_10860, JOLNEC_09635, JOLNEC_16675, JOLNEC_07605, JOLNEC_14255, JOLNEC_05360, JOLNEC_05350
3	GO:0097159	organic cyclic compound binding	Molecular Function	GO:0005488	binding	2.52	7	JOLNEC_07695, JOLNEC_07685, JOLNEC_04850, JOLNEC_02610, JOLNEC_16920, JOLNEC_07535, JOLNEC_15650
3	GO:0016787	hydrolase activity	Molecular Function	GO:0003824	catalytic activity	6	6	JOLNEC_10865, JOLNEC_16605, JOLNEC_04465, JOLNEC_05555, JOLNEC_14035, JOLNEC_04195
4	GO:0003676	nucleic acid binding	Molecular Function	GO:0097159	organic cyclic compound binding	3.6	6	JOLNEC_07695, JOLNEC_07685, JOLNEC_04850, JOLNEC_02610, JOLNEC_16920, JOLNEC_07535

## Sheet: 9b6_Goterm_Biol_Proc_TBvsCDM_>1
Table S8: Biological process GO term analysis of genes in mutant 9B-6 B. avium in TB versus CDM showing greater than 2 fold increase
Level	GO ID	GO Name	GO Type	Parents (ACC)	Parents (Name)	Nodescore	#Seqs	Sequence Names
1	GO:0008150	biological_process	Biological Process			6.68	22	JOLNEC_17790, JOLNEC_00420, JOLNEC_02610, JOLNEC_09775, JOLNEC_04460, JOLNEC_06595, JOLNEC_10875, JOLNEC_05585, JOLNEC_10870, JOLNEC_05410, JOLNEC_04465, JOLNEC_09615, JOLNEC_04850, JOLNEC_07700, JOLNEC_09635, JOLNEC_07535, JOLNEC_16755, JOLNEC_06965, JOLNEC_16675, JOLNEC_14265, JOLNEC_14035, JOLNEC_16135
2	GO:0009987	cellular process	Biological Process	GO:0008150	biological_process	8.3	17	JOLNEC_17790, JOLNEC_02610, JOLNEC_00420, JOLNEC_04460, JOLNEC_10875, JOLNEC_05585, JOLNEC_10870, JOLNEC_04850, JOLNEC_04465, JOLNEC_09615, JOLNEC_16755, JOLNEC_07700, JOLNEC_07535, JOLNEC_06965, JOLNEC_14265, JOLNEC_14035, JOLNEC_16135
2	GO:0008152	metabolic process	Biological Process	GO:0008150	biological_process	3.11	9	JOLNEC_06595, JOLNEC_09775, JOLNEC_10875, JOLNEC_04850, JOLNEC_02610, JOLNEC_16755, JOLNEC_09635, JOLNEC_16675, JOLNEC_14035
2	GO:0051179	localization	Biological Process	GO:0008150	biological_process	3.02	13	JOLNEC_17790, JOLNEC_00420, JOLNEC_04460, JOLNEC_05585, JOLNEC_10870, JOLNEC_05410, JOLNEC_04465, JOLNEC_09615, JOLNEC_07700, JOLNEC_06965, JOLNEC_14265, JOLNEC_14035, JOLNEC_16135
3	GO:0051234	establishment of localization	Biological Process	GO:0051179	localization	4.9	13	JOLNEC_17790, JOLNEC_00420, JOLNEC_04460, JOLNEC_05585, JOLNEC_10870, JOLNEC_05410, JOLNEC_04465, JOLNEC_09615, JOLNEC_07700, JOLNEC_06965, JOLNEC_14265, JOLNEC_14035, JOLNEC_16135
3	GO:0055085	transmembrane transport	Biological Process	GO:0006810, GO:0009987	transport, cellular process	12	12	JOLNEC_04460, JOLNEC_17790, JOLNEC_05585, JOLNEC_10870, JOLNEC_04465, JOLNEC_09615, JOLNEC_00420, JOLNEC_07700, JOLNEC_06965, JOLNEC_14265, JOLNEC_14035, JOLNEC_16135
3	GO:0044238	primary metabolic process	Biological Process	GO:0008152	metabolic process	3.59	8	JOLNEC_06595, JOLNEC_09775, JOLNEC_04850, JOLNEC_02610, JOLNEC_16755, JOLNEC_09635, JOLNEC_16675, JOLNEC_14035
4	GO:0006810	transport	Biological Process	GO:0051234	establishment of localization	8.16	13	JOLNEC_17790, JOLNEC_00420, JOLNEC_04460, JOLNEC_05585, JOLNEC_10870, JOLNEC_05410, JOLNEC_04465, JOLNEC_09615, JOLNEC_07700, JOLNEC_06965, JOLNEC_14265, JOLNEC_14035, JOLNEC_16135
